# Supplementary material for: Gut Microbiota Differences in Down Syndrome Are Most Pronounced in Childhood and Diminish With Age
Source: Int J Microbiol. 2026 Jul 9;2026:6617119. doi: 10.1155/ijm/6617119 (PMC13351334; doi:10.1155/ijm/6617119)
Supplement: Supplementary file 1 — Supporting Information 1 Figure S1: Flow diagram of participant recruitment and selection process for the DS microbiome study. The study began with 98 DS cases and 110 controls (total n = 208). Participants provided written informed consent and completed medical history questionnaires. Exclusion criteria included antibiotic use within the previous 6 months, probiotics/prebiotics consumption, specific dietary regimens, and failure to provide consent or samples. After exclusions (64 DS cases and 72 controls), the final analytical cohort comprised 34 DS cases and 38 controls (total n = 72). Participants were stratified by age into children (≤ 12 years: 18 DS, 27 controls) and adolescents–adults (> 12 years: 16 DS, 11 controls) for comparative analyses. [file IJM-2026-6617119-s002.zip]

Archive with 1 entries (1 files):
- 6617119.f1.xml
