# Supplementary material for: Gut Microbiota Differences in Down Syndrome Are Most Pronounced in Childhood and Diminish With Age
Source: Int J Microbiol. 2026 Jul 9;2026:6617119. doi: 10.1155/ijm/6617119 (PMC13351334; doi:10.1155/ijm/6617119)
Supplement: Supplementary file 6 — Supporting Information 6 File S1: Alpha and beta diversity. Supporting information containing alpha and beta diversity analyses of the gut microbiota across control and Down syndrome groups, stratified by age and nutritional status, including Wilcoxon tests, effect size estimates, NMDS, and PERMANOVA. [file IJM-2026-6617119-s010.xlsx]

## Sheet: Wilcox_test results
.y.	group1	group2	n1	n2	statistic	p	p.adj	p.adj.signif	Metric	group1_mean	group1_sd	group1_median	group1_min	group1_max	group2_mean	group2_sd	group2_median	group2_min	group2_max
Shannon	Control/Adolescents-Adults	Control/Children	11	27	178	0.351	0.421	ns	Shannon	4.2125	0.197843	4.27667	3.8879	4.45868	4.13143	0.228125	4.14254	3.59163	4.52058
Shannon	Control/Adolescents-Adults	Down syndrome/Adolescents-Adults	11	16	110	0.289	0.421	ns	Shannon	4.2125	0.197843	4.27667	3.8879	4.45868	4.09343	0.254776	4.10861	3.37732	4.5066
Shannon	Control/Adolescents-Adults	Down syndrome/Children	11	18	157	0.01	0.029	*	Shannon	4.2125	0.197843	4.27667	3.8879	4.45868	3.9582	0.19193	4.01519	3.61349	4.26363
Shannon	Control/Children	Down syndrome/Adolescents-Adults	27	16	235	0.642	0.642	ns	Shannon	4.13143	0.228125	4.14254	3.59163	4.52058	4.09343	0.254776	4.10861	3.37732	4.5066
Shannon	Control/Children	Down syndrome/Children	27	18	357	0.009	0.029	*	Shannon	4.13143	0.228125	4.14254	3.59163	4.52058	3.9582	0.19193	4.01519	3.61349	4.26363
Shannon	Down syndrome/Adolescents-Adults	Down syndrome/Children	16	18	205	0.037	0.074	ns	Shannon	4.09343	0.254776	4.10861	3.37732	4.5066	3.9582	0.19193	4.01519	3.61349	4.26363
Simpson	Control/Adolescents-Adults	Control/Children	11	27	166	0.584	0.584	ns	Simpson	0.981124	0.0035372	0.982136	0.975115	0.985648	0.979859	0.00507176	0.98092	0.965978	0.986796
Simpson	Control/Adolescents-Adults	Down syndrome/Adolescents-Adults	11	16	112	0.246	0.369	ns	Simpson	0.981124	0.0035372	0.982136	0.975115	0.985648	0.978143	0.00835152	0.979715	0.949116	0.986678
Simpson	Control/Adolescents-Adults	Down syndrome/Children	11	18	160	0.007	0.02	*	Simpson	0.981124	0.0035372	0.982136	0.975115	0.985648	0.975826	0.00465422	0.976672	0.965072	0.982479
Simpson	Control/Children	Down syndrome/Adolescents-Adults	27	16	247	0.443	0.532	ns	Simpson	0.979859	0.00507176	0.98092	0.965978	0.986796	0.978143	0.00835152	0.979715	0.949116	0.986678
Simpson	Control/Children	Down syndrome/Children	27	18	371	0.003	0.019	*	Simpson	0.979859	0.00507176	0.98092	0.965978	0.986796	0.975826	0.00465422	0.976672	0.965072	0.982479
Simpson	Down syndrome/Adolescents-Adults	Down syndrome/Children	16	18	207	0.031	0.062	ns	Simpson	0.978143	0.00835152	0.979715	0.949116	0.986678	0.975826	0.00465422	0.976672	0.965072	0.982479
Observed	Control/Adolescents-Adults	Control/Children	11	27	188	0.209	0.251	ns	Observed	93.5455	18.9228	99	65	120	83.9259	17.696	82	49	127
Observed	Control/Adolescents-Adults	Down syndrome/Adolescents-Adults	11	16	115	0.191	0.251	ns	Observed	93.5455	18.9228	99	65	120	83.6875	18.1942	82	51	120
Observed	Control/Adolescents-Adults	Down syndrome/Children	11	18	154.5	0.013	0.08	ns	Observed	93.5455	18.9228	99	65	120	73.2778	14.4173	76	56	100
Observed	Control/Children	Down syndrome/Adolescents-Adults	27	16	214.5	0.98	0.98	ns	Observed	83.9259	17.696	82	49	127	83.6875	18.1942	82	51	120
Observed	Control/Children	Down syndrome/Children	27	18	330.5	0.044	0.131	ns	Observed	83.9259	17.696	82	49	127	73.2778	14.4173	76	56	100
Observed	Down syndrome/Adolescents-Adults	Down syndrome/Children	16	18	186.5	0.147	0.251	ns	Observed	83.6875	18.1942	82	51	120	73.2778	14.4173	76	56	100

## Sheet: Data_effect_size
Index	Wilcoxon_r	Eta2_partial	Grupo1	Grupo2	Magnitude	n1	n2
Shannon	0.393724	0.140699	Control/Children	Down syndrome/Children	moderate	27	18
Simpson	0.442076	0.144836	Control/Children	Down syndrome/Children	moderate	27	18
Observed	0.3024	0.0949254	Control/Children	Down syndrome/Children	moderate	27	18

## Sheet: Beta results NMDS Children
BETA DIVERSITY RESULTS NMDS UNIFRAC DISTANCE CHILDREN
Adonis2 Results Groups
Df	SumOfSqs	R2	F	Pr(>F)
1	0.149649	0.0346624	1.544	0.051
43	4.16768	0.965338
44	4.31733	1
Adonis2 Results Groups + BMI
Df	SumOfSqs	R2	F	Pr(>F)
2	0.302852	0.070148	1.58424	0.017
42	4.01448	0.929852
44	4.31733	1
Mutilple comparation results Groups + BMI with BH
Comparison	F	R2	p_value	p_adjusted
Control/Children/Normalweight_vs_Down syndrome/Children/Over-Obesity	2.31281	0.0816879	0.005	0.03
Control/Children/Normalweight_vs_Control/Children/Over-Obesity	1.1826	0.0451675	0.22	0.441
Control/Children/Normalweight_vs_Down syndrome/Children/Normalweight	1.11401	0.0382638	0.275	0.441
Down syndrome/Children/Normalweight_vs_Down syndrome/Children/Over-Obesity	1.1049	0.0645953	0.294	0.441
Control/Children/Over-Obesity_vs_Down syndrome/Children/Over-Obesity	0.912166	0.0655661	0.51	0.612
Control/Children/Over-Obesity_vs_Down syndrome/Children/Normalweight	0.789885	0.0500248	0.773	0.773
BETA DIVERSITY RESULTS NMDS WEIGHTED UNIFRAC DISTANCE CHILDREN
Adonis2 Results Groups
Df	SumOfSqs	R2	F	Pr(>F)
1	0.00404425	0.041755	1.8737	0.07
43	0.0928124	0.958245
44	0.0968566	1
Adonis2 Results Groups + BMI
Df	SumOfSqs	R2	F	Pr(>F)
2	0.0067096	0.0692735	1.56302	0.084
42	0.090147	0.930726
44	0.0968566	1
Mutilple comparation results Groups + BMI with BH
Comparison	F	R2	p_value	p_adjusted
Control/Children/Normalweight_vs_Down syndrome/Children/Over-Obesity	3.38737	0.115266	0.003	0.018
Control/Children/Over-Obesity_vs_Down syndrome/Children/Over-Obesity	1.42705	0.0989149	0.208	0.45
Down syndrome/Children/Normalweight_vs_Down syndrome/Children/Over-Obesity	1.28691	0.0744441	0.225	0.45
Control/Children/Normalweight_vs_Down syndrome/Children/Normalweight	0.875765	0.0303287	0.533	0.7995
Control/Children/Normalweight_vs_Control/Children/Over-Obesity	0.526871	0.0206398	0.86	0.974
Control/Children/Over-Obesity_vs_Down syndrome/Children/Normalweight	0.325424	0.0212342	0.974	0.974

## Sheet: Beta results NMDS adults
BETA DIVERSITY RESULTS NMDS UNIFRAC DISTANCE ADULTS
Adonis2 Results Groups
Df	SumOfSqs	R2	F	Pr(>F)
1	0.17769	0.0602732	1.60348	0.024
25	2.77039	0.939727
26	2.94808	1
Adonis2 Results Groups + BMI
Df	SumOfSqs	R2	F	Pr(>F)
2	0.250081	0.0848283	1.11229	0.245
24	2.698	0.915172
26	2.94808	1
Mutilple comparation results Groups + BMI with BH
Comparison	F	R2	p_value	p_adjusted
Control/Adolescents-Adults/Normalweight_vs_Down syndrome/Adolescents-Adults/Normalweight	1.77621	0.0945988	0.005	0.03
Control/Adolescents-Adults/Normalweight_vs_Control/Adolescents-Adults/Over-Obesity	0.935326	0.0941414	0.589	0.866
Control/Adolescents-Adults/Normalweight_vs_Down syndrome/Adolescents-Adults/Over-Obesity	1.05015	0.0747431	0.403	0.866
Control/Adolescents-Adults/Over-Obesity_vs_Down syndrome/Adolescents-Adults/Normalweight	0.756133	0.0702978	0.866	0.866
Control/Adolescents-Adults/Over-Obesity_vs_Down syndrome/Adolescents-Adults/Over-Obesity	0.792133	0.116625	0.82	0.866
Down syndrome/Adolescents-Adults/Normalweight_vs_Down syndrome/Adolescents-Adults/Over-Obesity	0.761326	0.0515757	0.843	0.866
BETA DIVERSITY RESULTS NMDS WEIGHTED UNIFRAC DISTANCE ADULTS
Adonis2 Results Groups
Df	SumOfSqs	R2	F	Pr(>F)
1	0.00101626	0.0195327	0.498047	0.922
25	0.051012	0.980467
26	0.0520283	1
Adonis2 Results Groups + BMI
Df	SumOfSqs	R2	F	Pr(>F)
2	0.00203007	0.0390185	0.487233	0.979
24	0.0499982	0.960982
26	0.0520283	1
Mutilple comparation results Groups + BMI with BH
Comparison	F	R2	p_value	p_adjusted
Control/Adolescents-Adults/Normalweight_vs_Control/Adolescents-Adults/Over-Obesity	0.842046	0.085556	0.553	0.963
Control/Adolescents-Adults/Normalweight_vs_Down syndrome/Adolescents-Adults/Over-Obesity	0.874993	0.0630626	0.624	0.963
Control/Adolescents-Adults/Over-Obesity_vs_Down syndrome/Adolescents-Adults/Over-Obesity	0.983314	0.140809	0.468	0.963
Down syndrome/Adolescents-Adults/Normalweight_vs_Down syndrome/Adolescents-Adults/Over-Obesity	0.789526	0.0533842	0.642	0.963
Control/Adolescents-Adults/Normalweight_vs_Down syndrome/Adolescents-Adults/Normalweight	0.555338	0.0316335	0.854	0.984
Control/Adolescents-Adults/Over-Obesity_vs_Down syndrome/Adolescents-Adults/Normalweight	0.308241	0.0299024	0.984	0.984
