# Supplementary material for: Gut Microbiota Differences in Down Syndrome Are Most Pronounced in Childhood and Diminish With Age
Source: Int J Microbiol. 2026 Jul 9;2026:6617119. doi: 10.1155/ijm/6617119 (PMC13351334; doi:10.1155/ijm/6617119)
Supplement: Supplementary file 7 — Supporting Information 7 File S2: Spearman′s correlation results. The supporting information presents correlations between taxon abundance and biochemical and anthropometric variables in children and adults with Down syndrome and their respective controls. [file IJM-2026-6617119-s004.xlsx]

## Sheet: ANCOM CHILDREN
taxon	lfc_(Intercept)	lfc_GroupsDown syndrome/Children	se_(Intercept)	se_GroupsDown syndrome/Children	W_(Intercept)	W_GroupsDown syndrome/Children	p_(Intercept)	p_GroupsDown syndrome/Children	q_(Intercept)	q_GroupsDown syndrome/Children	diff_(Intercept)	diff_GroupsDown syndrome/Children	passed_ss_(Intercept)	passed_ss_GroupsDown syndrome/Children
Romboutsia	0.213504	-0.53552	0.187807	0.32777	1.13683	-1.63383	0.262375	0.110142	0.728303	0.342663	FALSE	FALSE	TRUE	FALSE
Incertae_Sedis_1	0.143203	-0.344757	0.214125	0.312097	0.66878	-1.10465	0.509531	0.279431	0.771182	0.521605	FALSE	FALSE	TRUE	TRUE
Christensenellaceae_R-7_group	0.297262	-0.805657	0.20656	0.31264	1.43911	-2.57695	0.159539	0.0146265	0.638155	0.163816	FALSE	FALSE	TRUE	FALSE
Incertae_Sedis_2	0.179131	-0.425609	0.168768	0.336671	1.06141	-1.26417	0.294571	0.213139	0.749817	0.45907	FALSE	FALSE	TRUE	TRUE
Agathobaculum	0.0770708	-0.20471	0.106805	0.228728	0.721601	-0.894991	0.477235	0.379328	0.757775	0.663825	FALSE	FALSE	TRUE	TRUE
Incertae_Sedis_3	0.18784	-0.502906	0.161583	0.295582	1.1625	-1.70141	0.255592	0.100797	0.728303	0.342663	FALSE	FALSE	TRUE	TRUE
Faecalibacterium	0.0819926	-0.192992	0.111949	0.325901	0.73241	-0.59218	0.468188	0.557063	0.757775	0.757739	FALSE	FALSE	TRUE	TRUE
Monoglobus	0.0331939	-0.0665685	0.168601	0.27598	0.196879	-0.241208	0.845295	0.811092	0.950437	0.908423	FALSE	FALSE	TRUE	TRUE
Clostridium	0.00775293	0.0379384	0.178354	0.31596	0.0434694	0.120073	0.965568	0.905093	0.974325	0.935019	FALSE	FALSE	TRUE	TRUE
Incertae_Sedis_5	0.0754423	-0.173469	0.106909	0.202825	0.705667	-0.855267	0.485839	0.399182	0.757775	0.670493	FALSE	FALSE	TRUE	TRUE
NK4A214_group	0.11637	-0.331626	0.134617	0.24656	0.864458	-1.34501	0.396664	0.192325	0.757775	0.430807	FALSE	FALSE	TRUE	TRUE
UCG-002	0.302823	-0.738096	0.195786	0.309065	1.54671	-2.38816	0.132779	0.0236655	0.619635	0.165658	FALSE	FALSE	TRUE	TRUE
Ruminococcus	0.253639	-0.614583	0.155909	0.313431	1.62685	-1.96083	0.11125	0.0565528	0.566366	0.287905	FALSE	FALSE	TRUE	FALSE
Acutalibacter	-0.0174534	-0.0569957	0.10146	0.233993	-0.172023	-0.243579	0.865577	0.810653	0.950437	0.908423	FALSE	FALSE	TRUE	TRUE
UCG-005	0.0540621	0.112094	0.135969	0.219285	0.397607	0.511181	0.695132	0.614822	0.884713	0.7825	FALSE	FALSE	TRUE	FALSE
Incertae_Sedis_6	0.123958	-0.361008	0.136752	0.309614	0.906442	-1.16599	0.382542	0.266269	0.757775	0.521605	FALSE	FALSE	TRUE	TRUE
Alistipes	0.239272	-0.614534	0.124658	0.237745	1.91943	-2.58485	0.0718754	0.0192743	0.447225	0.165658	FALSE	FALSE	TRUE	TRUE
Incertae_Sedis_7	-0.197951	0.549527	0.090491	0.203812	-2.18752	2.69625	0.0535598	0.0224575	0.400955	0.165658	FALSE	FALSE	TRUE	TRUE
Parabacteroides	0.0572206	-0.115049	0.131961	0.248693	0.433619	-0.462614	0.670018	0.649507	0.878004	0.790704	FALSE	FALSE	TRUE	TRUE
Bacteroides	0.0301246	-0.0373999	0.235676	0.362412	0.127822	-0.103197	0.89893	0.918322	0.955818	0.935019	FALSE	FALSE	TRUE	TRUE
Segatella	-0.0736986	0.236695	0.136068	0.328408	-0.541632	0.720735	0.592514	0.477267	0.850006	0.709065	FALSE	FALSE	TRUE	TRUE
Incertae_Sedis_10	0.133518	-0.388667	0.261477	0.374039	0.510629	-1.03911	0.614091	0.308699	0.850006	0.55765	FALSE	FALSE	TRUE	FALSE
Terrisporobacter	-0.0557846	0.313041	0.0781548	0.201503	-0.713771	1.55354	0.485652	0.13985	0.757775	0.372934	FALSE	FALSE	TRUE	TRUE
Intestinibacter	-0.0202017	0.125451	0.117326	0.273118	-0.172184	0.459328	0.864412	0.649204	0.950437	0.790704	FALSE	FALSE	TRUE	TRUE
Family_XIII_AD3011_group	0.00315146	0.116001	0.0959007	0.21383	0.0328617	0.542495	0.974325	0.597409	0.974325	0.778021	FALSE	FALSE	TRUE	TRUE
Catenibacterium	0.242365	-0.419154	0.101625	0.255446	2.38491	-1.64087	0.030717	0.12162	0.341825	0.358459	FALSE	FALSE	TRUE	TRUE
Erysipelotrichaceae_UCG-003	0.135112	-0.413071	0.120773	0.23096	1.11872	-1.78849	0.273114	0.0849241	0.728303	0.342663	FALSE	FALSE	TRUE	TRUE
Holdemanella	0.0499687	-0.00699262	0.117341	0.235865	0.425842	-0.0296467	0.674181	0.976605	0.878004	0.976605	FALSE	FALSE	TRUE	TRUE
Streptococcus	-0.102785	0.19832	0.206974	0.335705	-0.496609	0.590758	0.622326	0.55818	0.850006	0.757739	FALSE	FALSE	TRUE	FALSE
Enterococcus	-0.334938	1.42598	0.1075	0.233995	-3.1157	6.09409	0.00819535	3.81664e-05	0.22947	0.00106866	FALSE	TRUE	TRUE	FALSE
Turicibacter	0.100151	-0.176813	0.098442	0.252491	1.01736	-0.700275	0.324122	0.493813	0.757775	0.709065	FALSE	FALSE	TRUE	TRUE
Phascolarctobacterium	-0.0419096	0.283771	0.148768	0.250657	-0.281711	1.13211	0.781566	0.273304	0.940844	0.521605	FALSE	FALSE	TRUE	TRUE
Megasphaera	-0.24901	0.389116	0.0785043	0.230408	-3.17192	1.68882	0.0131565	0.129729	0.245588	0.363242	FALSE	FALSE	TRUE	TRUE
Dialister	-0.103675	0.293364	0.124183	0.247152	-0.83486	1.18698	0.410622	0.244869	0.757775	0.507877	FALSE	FALSE	TRUE	TRUE
Mitsuokella	-0.15934	0.59017	0.100961	0.240784	-1.57823	2.45104	0.145593	0.0341971	0.627171	0.200753	FALSE	FALSE	TRUE	TRUE
Akkermansia	0.122324	-0.428756	0.162043	0.243199	0.754887	-1.76298	0.462828	0.099708	0.757775	0.342663	FALSE	FALSE	TRUE	TRUE
Senegalimassilia	0.260275	-0.451565	0.115768	0.255933	2.24824	-1.76439	0.0366241	0.0937384	0.341825	0.342663	FALSE	FALSE	TRUE	TRUE
Collinsella	0.0456772	-0.0600556	0.167312	0.320714	0.273007	-0.187256	0.786252	0.852407	0.940844	0.935019	FALSE	FALSE	TRUE	TRUE
Bifidobacterium	0.0533483	-0.112706	0.198698	0.392123	0.268489	-0.287425	0.789637	0.7752	0.940844	0.904401	FALSE	FALSE	TRUE	TRUE
Sutterella	-0.788	1.62437	0.0998566	0.225516	-7.89132	7.2029	4.32387e-06	1.08238e-05	0.000242137	0.000606133	TRUE	TRUE	FALSE	FALSE
Escherichia-Shigella	-0.39217	0.914617	0.171823	0.32096	-2.28241	2.84963	0.0299846	0.00797346	0.341825	0.111629	FALSE	FALSE	TRUE	TRUE
Desulfovibrio	0.0249233	-0.0260666	0.115064	0.249307	0.216605	-0.104556	0.831095	0.917951	0.950437	0.935019	FALSE	FALSE	TRUE	TRUE
Anaerobutyricum	0.146239	-0.331314	0.111801	0.249365	1.30802	-1.32863	0.197815	0.190979	0.692352	0.430807	FALSE	FALSE	TRUE	TRUE
Dorea	0.0870169	-0.160759	0.113554	0.211153	0.766307	-0.761341	0.447993	0.450919	0.757775	0.709065	FALSE	FALSE	TRUE	FALSE
Coprococcus	0.0919389	-0.212615	0.168462	0.304246	0.545754	-0.698826	0.588192	0.488606	0.850006	0.709065	FALSE	FALSE	TRUE	TRUE
Anaerostipes	0.0201185	-0.0404218	0.166673	0.298421	0.120707	-0.135452	0.904614	0.89303	0.955818	0.935019	FALSE	FALSE	TRUE	FALSE
Lachnospiraceae_ND3007_group	0.158148	-0.332104	0.172111	0.247827	0.918871	-1.34006	0.365493	0.190287	0.757775	0.430807	FALSE	FALSE	TRUE	TRUE
[Eubacterium]_eligens_group	0.0729185	-0.147449	0.0957341	0.252749	0.761678	-0.583383	0.458062	0.568304	0.757775	0.757739	FALSE	FALSE	TRUE	TRUE
[Eubacterium]_ruminantium_group	-0.177481	0.374133	0.0799854	0.205632	-2.21891	1.81943	0.0572792	0.106345	0.400955	0.342663	FALSE	FALSE	TRUE	TRUE
Lachnospiraceae_NK4A136_group	0.0107354	0.0894643	0.113601	0.206652	0.0945013	0.432921	0.925384	0.668388	0.959657	0.796378	FALSE	FALSE	TRUE	TRUE
Blautia	0.143173	-0.323649	0.104792	0.196974	1.36626	-1.64311	0.17896	0.107654	0.668119	0.342663	FALSE	FALSE	TRUE	FALSE
Fusicatenibacter	0.221271	-0.568086	0.180989	0.261327	1.22257	-2.17386	0.22883	0.0358488	0.728303	0.200753	FALSE	FALSE	FALSE	FALSE
[Ruminococcus]_gauvreauii_group	0.122575	-0.33562	0.105826	0.232383	1.15827	-1.44426	0.258149	0.161596	0.728303	0.411336	FALSE	FALSE	TRUE	TRUE
Roseburia	-0.292545	0.78028	0.159365	0.247037	-1.83569	3.15856	0.0799579	0.0045552	0.447764	0.0850305	FALSE	FALSE	TRUE	TRUE
Agathobacter	0.116211	-0.243357	0.144355	0.290198	0.80504	-0.838589	0.42594	0.407085	0.757775	0.670493	FALSE	FALSE	TRUE	TRUE
Mediterraneibacter	0.0935063	-0.184919	0.13329	0.256818	0.701524	-0.720038	0.487141	0.475795	0.757775	0.709065	FALSE	FALSE	TRUE	TRUE

## Sheet: ANCOM ADULTS
taxon	lfc_(Intercept)	lfc_GroupsDown syndrome/Adolescents-Adults	se_(Intercept)	se_GroupsDown syndrome/Adolescents-Adults	W_(Intercept)	W_GroupsDown syndrome/Adolescents-Adults	p_(Intercept)	p_GroupsDown syndrome/Adolescents-Adults	q_(Intercept)	q_GroupsDown syndrome/Adolescents-Adults	diff_(Intercept)	diff_GroupsDown syndrome/Adolescents-Adults	passed_ss_(Intercept)	passed_ss_GroupsDown syndrome/Adolescents-Adults
Faecalibacterium	0.115261	-0.0490914	0.161362	0.279199	0.714299	-0.17583	0.481932	0.861903	0.99933	0.929929	FALSE	FALSE	TRUE	TRUE
Incertae_Sedis_1	0.192683	-0.243836	0.186108	0.337179	1.03533	-0.723164	0.318067	0.481487	0.99933	0.870681	FALSE	FALSE	TRUE	FALSE
Christensenellaceae_R-7_group	-0.2825	0.693176	0.310815	0.453723	-0.908903	1.52775	0.373715	0.141498	0.99933	0.774446	FALSE	FALSE	TRUE	TRUE
Incertae_Sedis_3	-0.215848	0.560834	0.280679	0.358779	-0.769022	1.56318	0.449706	0.131667	0.99933	0.774446	FALSE	FALSE	TRUE	TRUE
Agathobaculum	-0.0928329	0.370398	0.176495	0.264741	-0.52598	1.3991	0.606592	0.182121	0.99933	0.774446	FALSE	FALSE	TRUE	TRUE
Incertae_Sedis_4	-0.26436	0.603465	0.229887	0.375055	-1.14995	1.609	0.263091	0.122547	0.99933	0.774446	FALSE	FALSE	TRUE	TRUE
Monoglobus	0.212148	-0.271068	0.232841	0.333365	0.911129	-0.813125	0.375751	0.428081	0.99933	0.870681	FALSE	FALSE	TRUE	TRUE
Incertae_Sedis_5	0.37033	-0.379488	0.14927	0.283279	2.48094	-1.33963	0.0380559	0.217173	0.704505	0.774446	FALSE	FALSE	TRUE	TRUE
Clostridium	0.0510349	0.045519	0.253578	0.431754	0.201259	0.105428	0.842635	0.917141	0.99933	0.953107	FALSE	FALSE	TRUE	TRUE
Incertae_Sedis_6	-0.0996312	0.329483	0.157726	0.263557	-0.631675	1.25014	0.534416	0.225002	0.99933	0.774446	FALSE	FALSE	TRUE	TRUE
UCG-005	0.0103457	0.213551	0.222114	0.309712	0.0465785	0.689514	0.963507	0.501769	0.99933	0.870681	FALSE	FALSE	TRUE	TRUE
NK4A214_group	0.000148643	0.220114	0.1744	0.25706	0.000852307	0.856274	0.99933	0.404488	0.99933	0.870681	FALSE	FALSE	TRUE	TRUE
UCG-002	0.00323999	0.182762	0.277979	0.378803	0.0116555	0.482472	0.990822	0.634982	0.99933	0.929929	FALSE	FALSE	TRUE	TRUE
Ruminococcus	0.279258	-0.327668	0.294413	0.445163	0.948526	-0.736064	0.351941	0.468542	0.99933	0.870681	FALSE	FALSE	TRUE	TRUE
Acutalibacter	-0.165166	0.420223	0.163806	0.261237	-1.0083	1.60859	0.346884	0.151741	0.99933	0.774446	FALSE	FALSE	TRUE	TRUE
Alistipes	0.312501	-0.322646	0.13561	0.312685	2.30441	-1.03186	0.0398776	0.322489	0.704505	0.870681	FALSE	FALSE	TRUE	TRUE
Butyricimonas	0.126295	-0.00980573	0.130498	0.269548	0.967796	-0.0363785	0.36149	0.971872	0.99933	0.990562	FALSE	FALSE	TRUE	TRUE
Incertae_Sedis_7	-0.15862	0.441174	0.158963	0.250295	-0.997843	1.76262	0.351591	0.121338	0.99933	0.774446	FALSE	FALSE	TRUE	TRUE
Parabacteroides	0.100038	0.00338948	0.176778	0.332447	0.565897	0.0101956	0.578087	0.991972	0.99933	0.991972	FALSE	FALSE	TRUE	TRUE
Bacteroides	0.0425646	0.078512	0.390374	0.502859	0.109035	0.156131	0.91412	0.877292	0.99933	0.929929	FALSE	FALSE	TRUE	TRUE
Segatella	-0.0646887	0.322763	0.315689	0.460109	-0.204913	0.701493	0.840224	0.493074	0.99933	0.870681	FALSE	FALSE	TRUE	TRUE
Incertae_Sedis_11	-0.167843	0.595811	0.353171	0.460726	-0.475244	1.2932	0.64391	0.22244	0.99933	0.774446	FALSE	FALSE	TRUE	TRUE
Romboutsia	0.158115	-0.138871	0.236972	0.405911	0.66723	-0.34212	0.511891	0.73566	0.99933	0.929929	FALSE	FALSE	TRUE	TRUE
Intestinibacter	0.22691	-0.211073	0.156074	0.301713	1.45387	-0.699582	0.176637	0.500137	0.99933	0.870681	FALSE	FALSE	TRUE	TRUE
Erysipelotrichaceae_UCG-003	-0.126879	0.438525	0.16394	0.269859	-0.773934	1.62501	0.450996	0.124981	0.99933	0.774446	FALSE	FALSE	TRUE	FALSE
Holdemanella	-0.0449084	0.255226	0.170821	0.270671	-0.262898	0.942938	0.796206	0.360653	0.99933	0.870681	FALSE	FALSE	TRUE	TRUE
Streptococcus	0.174099	-0.120801	0.310238	0.435104	0.56118	-0.277637	0.581998	0.784639	0.99933	0.929929	FALSE	FALSE	TRUE	TRUE
Phascolarctobacterium	0.152329	-0.176789	0.168491	0.293097	0.904077	-0.603177	0.381249	0.556037	0.99933	0.920937	FALSE	FALSE	TRUE	TRUE
Dialister	-0.0933812	0.324843	0.157785	0.277802	-0.591825	1.16933	0.562238	0.259396	0.99933	0.808704	FALSE	FALSE	TRUE	TRUE
Mitsuokella	-0.194573	0.651409	0.113886	0.234203	-1.7085	2.78139	0.138406	0.0319383	0.99933	0.774446	FALSE	FALSE	TRUE	TRUE
Akkermansia	0.105785	-0.129526	0.283779	0.466588	0.372772	-0.277602	0.717098	0.786973	0.99933	0.929929	FALSE	FALSE	TRUE	TRUE
Collinsella	-0.0869456	0.303147	0.23476	0.342847	-0.370359	0.884205	0.714504	0.385736	0.99933	0.870681	FALSE	FALSE	TRUE	TRUE
Bifidobacterium	-0.178116	0.48103	0.386807	0.520687	-0.460476	0.923838	0.649907	0.366065	0.99933	0.870681	FALSE	FALSE	TRUE	TRUE
Sutterella	0.079098	0.0713083	0.18711	0.32258	0.422736	0.221056	0.679965	0.828765	0.99933	0.929929	FALSE	FALSE	TRUE	TRUE
Escherichia-Shigella	-0.569611	0.941757	0.247734	0.461016	-2.29929	2.04279	0.0330008	0.0551972	0.704505	0.774446	FALSE	FALSE	FALSE	FALSE
Desulfovibrio	0.0222808	0.147359	0.124989	0.264222	0.178261	0.557709	0.861492	0.587297	0.99933	0.929929	FALSE	FALSE	TRUE	TRUE
Anaerobutyricum	0.0124286	0.129151	0.208711	0.303135	0.0595494	0.426052	0.953008	0.673866	0.99933	0.929929	FALSE	FALSE	TRUE	TRUE
Dorea	-0.0713265	0.274327	0.151984	0.251147	-0.469302	1.0923	0.643089	0.285547	0.99933	0.840778	FALSE	FALSE	TRUE	TRUE
Coprococcus	0.232817	-0.243769	0.185444	0.325795	1.25546	-0.74823	0.222484	0.462246	0.99933	0.870681	FALSE	FALSE	TRUE	TRUE
Anaerostipes	0.0466051	0.0912952	0.189858	0.324987	0.245473	0.28092	0.808722	0.781808	0.99933	0.929929	FALSE	FALSE	TRUE	FALSE
Lachnospiraceae_ND3007_group	0.0565897	0.0755078	0.272421	0.355937	0.207729	0.212138	0.837773	0.834383	0.99933	0.929929	FALSE	FALSE	TRUE	TRUE
[Eubacterium]_eligens_group	0.0370027	0.115455	0.218275	0.314956	0.169523	0.366575	0.867995	0.719833	0.99933	0.929929	FALSE	FALSE	TRUE	TRUE
Lachnospira	0.128209	-0.0475587	0.178853	0.269978	0.716838	-0.176158	0.491657	0.86407	0.99933	0.929929	FALSE	FALSE	TRUE	TRUE
Butyrivibrio	0.432546	-0.624819	0.283113	0.355994	1.52782	-1.75514	0.170398	0.12267	0.99933	0.774446	FALSE	FALSE	TRUE	TRUE
Lachnospiraceae_NK4A136_group	0.357202	-0.568977	0.317227	0.381483	1.12601	-1.49149	0.275805	0.154157	0.99933	0.774446	FALSE	FALSE	TRUE	FALSE
Lachnoclostridium	0.134263	-0.0435	0.110869	0.217865	1.21101	-0.199665	0.260451	0.846724	0.99933	0.929929	FALSE	FALSE	TRUE	TRUE
Fusicatenibacter	0.00315815	0.14522	0.235231	0.337162	0.0134257	0.430713	0.989399	0.670521	0.99933	0.929929	FALSE	FALSE	TRUE	TRUE
Lachnospiraceae_FCS020_group	0.302477	-0.434365	0.237749	0.317328	1.27225	-1.36882	0.243913	0.213361	0.99933	0.774446	FALSE	FALSE	TRUE	TRUE
Blautia	0.0274663	0.103086	0.123557	0.225916	0.222298	0.456302	0.825963	0.652275	0.99933	0.929929	FALSE	FALSE	TRUE	TRUE
[Ruminococcus]_gauvreauii_group	0.0853687	-0.0649723	0.171781	0.260482	0.496964	-0.249431	0.62558	0.806016	0.99933	0.929929	FALSE	FALSE	TRUE	TRUE
Roseburia	0.0329916	0.0868407	0.206185	0.318351	0.16001	0.272783	0.874759	0.788306	0.99933	0.929929	FALSE	FALSE	TRUE	TRUE
Agathobacter	-0.165965	0.462217	0.291875	0.377542	-0.568617	1.22428	0.575375	0.233795	0.99933	0.774446	FALSE	FALSE	TRUE	TRUE
Mediterraneibacter	-0.0105471	0.170079	0.122807	0.253857	-0.0858835	0.66998	0.932272	0.509266	0.99933	0.870681	FALSE	FALSE	TRUE	TRUE
