# Supplementary material for: Gut Microbiota Differences in Down Syndrome Are Most Pronounced in Childhood and Diminish With Age
Source: Int J Microbiol. 2026 Jul 9;2026:6617119. doi: 10.1155/ijm/6617119 (PMC13351334; doi:10.1155/ijm/6617119)
Supplement: Supplementary file 8 — Supporting Information 8 File S3: DESq2 results. The supporting information presents the differential taxon analysis results between the study groups. [file IJM-2026-6617119-s007.xlsx]

## Sheet: DESeq2 Children
Row.names	baseMean	log2FoldChange	lfcSE	stat	pvalue	padj	Genus	Groups
229c34b1ce00ec1088a21f02d27c249d	22.5771	-24.3489	2.98423	-8.15918	3.37299e-16	8.36501e-14	UCG-002	Control/Children
4ac08a26533270497e68cdd97ac5836e	5.6651	22.5608	2.97223	7.59053	3.18597e-14	2.63373e-12	Catenibacterium	Down syndrome/Children
7ffb5e16e1a97d50c2bca56e8505c5da	5.31713	22.4725	2.97231	7.56061	4.01173e-14	2.8426e-12	Segatella	Down syndrome/Children
aeb70a69b6ea5a1a2cd146ea6e17469c	12.537	-23.5494	2.98453	-7.89051	3.0096e-15	3.73191e-13	Bifidobacterium	Control/Children
b9c80925104729620f74ea824a5f29c9	14.4715	-23.7393	2.98444	-7.95435	1.80072e-15	2.97719e-13	Ruminococcus	Control/Children
cc25e853765c0e73c0ddd10a97fa51b9	13.0909	-23.6011	2.7445	-8.59942	8.01197e-18	3.97394e-15	Bacteroides	Control/Children
f4ff7226312970d58e9e77fab2c74275	10.8955	-23.3475	2.98463	-7.82258	5.17512e-15	5.13372e-13	Christensenellaceae_R-7_group	Control/Children

## Sheet: DESeq2 Adults
Row.names	baseMean	log2FoldChange	lfcSE	stat	pvalue	padj	Genus	Groups
134d8e48741c468c28ac8e3ecf48a544	8.5948	-23.3803	2.9818	-7.84102	4.46896e-15	8.5455e-13	Coprococcus	Control/Adolescents-Adults
19f3698d6eb6518e6dd26e26334e7f10	9.98859	-23.5723	2.98156	-7.90603	2.65719e-15	8.5455e-13	Paraprevotella	Control/Adolescents-Adults
9572189ae2f25abee65cea6e4c0389cb	14.7984	22.0805	2.8438	7.76446	8.19957e-15	8.5455e-13	Erysipelotrichaceae_UCG-003	Down syndrome/Adolescents-Adults
b0d7803431a58269959748291f4cfc94	7.5245	-23.1485	2.98204	-7.76266	8.31679e-15	8.5455e-13	Anaerobutyricum	Control/Adolescents-Adults
d1a7b76d98327caca08547777290140d	9.05263	21.4115	3.00126	7.13418	9.73675e-13	8.00361e-11	Incertae_Sedis	Down syndrome/Adolescents-Adults
