# Supplementary material for: Gut Microbiota Differences in Down Syndrome Are Most Pronounced in Childhood and Diminish With Age
Source: Int J Microbiol. 2026 Jul 9;2026:6617119. doi: 10.1155/ijm/6617119 (PMC13351334; doi:10.1155/ijm/6617119)
Supplement: Supplementary file 9 — Supporting Information 9 File S4: ANCOMBC results. The supporting information presents the differential taxon analysis results between the study groups. [file IJM-2026-6617119-s008.xlsx]

## Sheet: Weighted_NSTI
sample	weighted_NSTI	Groups
AJ245	0.040154	Control/Adolescents-Adults
AJ246	0.0393882	Control/Adolescents-Adults
AJ262	0.0490672	Control/Adolescents-Adults
CT011	0.0502196	Control/Children
CT012	0.0511785	Control/Children
CT013	0.0562252	Control/Children
CT026	0.0563354	Control/Children
CT039	0.0671327	Control/Children
CT040	0.0750694	Control/Children
CT041	0.0497706	Control/Children
CT044	0.0490852	Control/Children
CT048	0.044669	Control/Children
CT049	0.0521756	Control/Children
CT050	0.0407447	Control/Children
CT052	0.03567	Control/Children
CT053	0.0436985	Control/Children
CT055	0.0467273	Control/Children
CT057	0.0765449	Control/Children
CT060	0.0556402	Control/Children
CT064	0.0681029	Control/Children
CT065	0.0662553	Control/Children
CT067	0.0449894	Control/Adolescents-Adults
CT071	0.0632638	Control/Adolescents-Adults
CT074	0.0615189	Control/Children
CT077	0.0717394	Control/Adolescents-Adults
CT083	0.0452863	Control/Adolescents-Adults
CT088	0.0697395	Control/Children
CT090	0.0401859	Control/Children
CT091	0.041226	Control/Adolescents-Adults
CT093	0.0704286	Control/Children
CT095	0.0509488	Control/Children
CT096	0.0662515	Control/Children
CT099	0.0491117	Control/Adolescents-Adults
CT101	0.0540239	Control/Children
CT106	0.0623161	Control/Children
CT107	0.0487319	Control/Adolescents-Adults
CT108	0.0654549	Control/Children
CT109	0.0442235	Control/Adolescents-Adults
SD001	0.0469735	Down syndrome/Children
SD005	0.0549146	Down syndrome/Adolescents-Adults
SD007	0.0571388	Down syndrome/Adolescents-Adults
SD009	0.0426643	Down syndrome/Children
SD014	0.0845568	Down syndrome/Adolescents-Adults
SD015	0.0503349	Down syndrome/Adolescents-Adults
SD016	0.0382806	Down syndrome/Adolescents-Adults
SD019	0.0347363	Down syndrome/Children
SD021	0.0667737	Down syndrome/Children
SD026	0.0362136	Down syndrome/Adolescents-Adults
SD028	0.0699651	Down syndrome/Adolescents-Adults
SD030	0.0555032	Down syndrome/Adolescents-Adults
SD034	0.0337689	Down syndrome/Adolescents-Adults
SD037	0.0499479	Down syndrome/Adolescents-Adults
SD041	0.0626374	Down syndrome/Adolescents-Adults
SD042	0.0506082	Down syndrome/Adolescents-Adults
SD043	0.0532889	Down syndrome/Adolescents-Adults
SD046	0.0397471	Down syndrome/Adolescents-Adults
SD049	0.0575217	Down syndrome/Children
SD052	0.0629632	Down syndrome/Children
SD056	0.0554041	Down syndrome/Children
SD057	0.037145	Down syndrome/Children
SD059	0.074097	Down syndrome/Children
SD063	0.050118	Down syndrome/Children
SD065	0.0628745	Down syndrome/Children
SD071	0.0458559	Down syndrome/Children
SD076	0.049622	Down syndrome/Adolescents-Adults
SD077	0.0471505	Down syndrome/Adolescents-Adults
SD080	0.0599935	Down syndrome/Children
SD084	0.0499075	Down syndrome/Children
SD085	0.0580004	Down syndrome/Children
SD086	0.0509399	Down syndrome/Children
SD088	0.0668423	Down syndrome/Children
SD090	0.0442833	Down syndrome/Children

## Sheet: MeanNSTI_Values
Groups	median_NSTI	mean_NSTI	n_samples
Control/Adolescents-Adults	0.0452863	0.0488347	11
Control/Children	0.0556402	0.0565227	27
Down syndrome/Adolescents-Adults	0.0504715	0.0521049	16
Down syndrome/Children	0.053172	0.0537275	18

## Sheet: Enrichment_Children_Control
category	subcategory	ID	Description	GeneRatio	BgRatio	pvalue	p.adjust	qvalue	geneID	Count	GeneFactor
Metabolism	Global and overview maps	ko01230	Biosynthesis of amino acids	167/2489	241/14490	6.51108e-73	1.00179e-70	7.06634e-71	K00003/K00013/K00014/K00030/K00031/K00052/K00053/K00058/K00133/K00134/K00145/K00147/K00215/K00220/K00265/K00266/K00286/K00290/K00548/K00549/K00600/K00611/K00615/K00616/K00619/K00620/K00640/K00641/K00651/K00674/K00765/K00766/K00789/K00800/K00812/K00813/K00817/K00821/K00826/K00831/K00832/K00836/K00841/K00850/K00872/K00873/K00891/K00927/K00928/K00930/K00931/K00948/K01079/K01089/K01243/K01438/K01439/…	167	0.0670952
Metabolism	Global and overview maps	ko01240	Biosynthesis of cofactors	219/2489	380/14490	6.88515e-73	1.00179e-70	7.06634e-71	K00002/K00012/K00059/K00077/K00097/K00128/K00208/K00226/K00228/K00230/K00231/K00254/K00275/K00278/K00287/K00288/K00355/K00382/K00568/K00595/K00600/K00606/K00608/K00609/K00610/K00647/K00652/K00762/K00763/K00767/K00768/K00788/K00789/K00793/K00794/K00796/K00798/K00826/K00831/K00833/K00858/K00859/K00867/K00868/K00878/K00939/K00940/K00941/K00946/K00949/K00950/K00954/K00963/K00966/K00969/K01012/K01053/…	219	0.0879871
Metabolism	Global and overview maps	ko01200	Carbon metabolism	174/2489	378/14490	7.84607e-40	7.61069e-38	5.36837e-38	K00018/K00023/K00024/K00027/K00029/K00030/K00031/K00033/K00036/K00058/K00074/K00116/K00121/K00123/K00124/K00127/K00131/K00134/K00140/K00161/K00162/K00163/K00164/K00169/K00170/K00171/K00172/K00174/K00175/K00176/K00177/K00194/K00196/K00197/K00198/K00209/K00239/K00240/K00241/K00242/K00244/K00245/K00246/K00247/K00248/K00261/K00281/K00282/K00283/K00297/K00382/K00600/K00605/K00615/K00616/K00625/K00626/…	174	0.0699076
Metabolism	Carbohydrate metabolism	ko00620	Pyruvate metabolism	80/2489	134/14490	1.5104e-28	1.09882e-26	7.75073e-27	K00001/K00002/K00016/K00024/K00027/K00029/K00090/K00101/K00102/K00116/K00121/K00128/K00132/K00138/K00156/K00158/K00161/K00162/K00163/K00169/K00170/K00171/K00172/K00174/K00175/K00244/K00245/K00246/K00247/K00382/K00467/K00625/K00626/K00627/K00656/K00873/K00925/K01006/K01007/K01026/K01067/K01069/K01512/K01571/K01573/K01595/K01596/K01610/K01638/K01649/K01676/K01677/K01678/K01679/K01759/K01895/K01905/…	80	0.0321414
Metabolism	Glycan biosynthesis and metabolism	ko00550	Peptidoglycan biosynthesis	47/2489	55/14490	2.1994e-28	1.28005e-26	9.02912e-27	K00075/K00687/K00790/K00806/K00887/K01000/K01921/K01924/K01925/K01928/K01929/K02545/K02563/K03587/K03588/K03693/K03814/K05362/K05363/K05364/K05365/K05366/K05367/K05515/K05837/K06153/K07009/K07258/K07259/K07260/K08384/K08724/K11693/K12551/K12552/K12553/K12554/K12555/K12556/K15792/K18149/K18866/K19302/K21464/K21465/K21466/K21469	47	0.0188831
Metabolism	Carbohydrate metabolism	ko00010	Glycolysis / Gluconeogenesis	69/2489	108/14490	2.42264e-27	1.17498e-25	8.28797e-26	K00001/K00002/K00016/K00121/K00128/K00131/K00134/K00138/K00161/K00162/K00163/K00169/K00170/K00171/K00172/K00174/K00175/K00382/K00627/K00844/K00845/K00850/K00873/K00886/K00895/K00927/K01006/K01007/K01085/K01222/K01223/K01568/K01596/K01610/K01623/K01624/K01689/K01785/K01792/K01803/K01810/K01834/K01835/K01895/K01905/K02446/K02753/K02777/K02779/K02791/K03737/K03841/K04041/K04072/K06859/K11645/K12957/…	69	0.027722
Environmental Information Processing	Membrane transport	ko02060	Phosphotransferase system (PTS)	54/2489	72/14490	4.79839e-27	1.99476e-25	1.40705e-25	K00882/K02744/K02745/K02746/K02747/K02750/K02753/K02757/K02759/K02760/K02761/K02768/K02769/K02770/K02773/K02774/K02775/K02777/K02779/K02781/K02782/K02783/K02784/K02786/K02788/K02791/K02793/K02794/K02795/K02796/K02798/K02800/K02804/K02806/K02810/K02814/K02815/K02819/K02821/K02822/K03475/K08483/K08484/K08485/K11183/K19506/K19507/K19508/K19509/K20108/K20112/K20113/K20114/K20118	54	0.0216955
Cellular Processes	Cell motility	ko02040	Flagellar assembly	46/2489	55/14490	5.66807e-27	2.06176e-25	1.45431e-25	K02386/K02387/K02388/K02389/K02390/K02391/K02392/K02393/K02394/K02395/K02396/K02397/K02398/K02399/K02400/K02401/K02402/K02403/K02405/K02406/K02407/K02408/K02409/K02410/K02411/K02412/K02413/K02414/K02415/K02416/K02417/K02418/K02419/K02420/K02421/K02422/K02423/K02424/K02425/K02556/K02557/K03086/K03092/K03516/K10943/K13820	46	0.0184813
Metabolism	Global and overview maps	ko01232	Nucleotide metabolism	70/2489	123/14490	2.01788e-23	6.52447e-22	4.60217e-22	K00087/K00088/K00364/K00525/K00526/K00560/K00756/K00757/K00758/K00759/K00760/K00761/K00769/K00856/K00857/K00876/K00892/K00939/K00940/K00942/K00943/K00945/K01081/K01129/K01239/K01241/K01250/K01485/K01486/K01487/K01488/K01489/K01493/K01494/K01520/K01756/K01937/K01939/K01951/K02566/K02825/K03465/K03783/K03784/K03787/K03816/K04765/K05810/K06287/K06928/K06952/K06966/K07023/K07043/K08320/K08722/K08723/…	70	0.0281237
Metabolism	Carbohydrate metabolism	ko00520	Amino sugar and nucleotide sugar metabolism	68/2489	118/14490	3.22166e-23	9.37503e-22	6.61288e-22	K00012/K00075/K00790/K00820/K00844/K00845/K00847/K00849/K00884/K00886/K00963/K00965/K00966/K00971/K00972/K00973/K00975/K00978/K00992/K01183/K01198/K01207/K01209/K01443/K01452/K01784/K01787/K01788/K01791/K01809/K01810/K01835/K01840/K01854/K02473/K02564/K02744/K02745/K02746/K02747/K02777/K02779/K02791/K02793/K02794/K02795/K02796/K02804/K03431/K04042/K05305/K06859/K07102/K07106/K08678/K08679/K09001/…	68	0.0273202
Metabolism	Carbohydrate metabolism	ko00500	Starch and sucrose metabolism	64/2489	107/14490	3.68788e-23	9.75612e-22	6.88169e-22	K00688/K00690/K00691/K00692/K00693/K00694/K00697/K00700/K00702/K00703/K00705/K00844/K00845/K00847/K00963/K00975/K00978/K01087/K01176/K01178/K01179/K01182/K01187/K01193/K01194/K01200/K01208/K01210/K01212/K01214/K01222/K01223/K01226/K01232/K01236/K01810/K01835/K01838/K02438/K02750/K02759/K02760/K02761/K02777/K02791/K02810/K02819/K05341/K05342/K05343/K05349/K05350/K05988/K06859/K06896/K07405/K13810/…	64	0.0257131
Metabolism	Nucleotide metabolism	ko00240	Pyrimidine metabolism	64/2489	114/14490	4.27732e-21	1.03725e-19	7.31647e-20	K00226/K00254/K00525/K00526/K00560/K00608/K00609/K00610/K00756/K00757/K00758/K00761/K00762/K00857/K00876/K00940/K00943/K00945/K01081/K01119/K01250/K01431/K01464/K01465/K01485/K01489/K01493/K01494/K01520/K01591/K01937/K01955/K01956/K02566/K02823/K02825/K03465/K03787/K04765/K06016/K06287/K06952/K06966/K07023/K07043/K08320/K08722/K08723/K09769/K09903/K09913/K11751/K12700/K13421/K13799/K15519/K16066/…	64	0.0257131
Cellular Processes	Cell motility	ko02030	Bacterial chemotaxis	26/2489	26/14490	1.15269e-20	2.58026e-19	1.82004e-19	K00575/K02410/K02416/K02417/K02556/K02557/K03406/K03407/K03408/K03409/K03410/K03411/K03412/K03413/K03414/K03415/K03776/K05874/K05875/K05876/K05877/K10108/K10439/K10540/K12368/K13924	26	0.010446
Metabolism	Nucleotide metabolism	ko00230	Purine metabolism	94/2489	224/14490	1.44831e-18	3.01041e-17	2.12346e-17	K00073/K00087/K00088/K00364/K00525/K00526/K00602/K00759/K00760/K00764/K00769/K00839/K00856/K00860/K00892/K00926/K00939/K00940/K00942/K00948/K00951/K00955/K00956/K00957/K00958/K01081/K01119/K01129/K01139/K01239/K01241/K01428/K01429/K01430/K01486/K01487/K01488/K01515/K01524/K01525/K01587/K01588/K01589/K01756/K01768/K01835/K01839/K01923/K01933/K01939/K01945/K01951/K01952/K02083/K02566/K03651/K03783/…	94	0.0377662
Metabolism	Global and overview maps	ko01250	Biosynthesis of nucleotide sugars	92/2489	221/14490	6.35697e-18	1.23325e-16	8.69901e-17	K00012/K00067/K00075/K00523/K00790/K00820/K00844/K00845/K00847/K00849/K00884/K00886/K00963/K00965/K00966/K00971/K00972/K00973/K00975/K00978/K00979/K00983/K00992/K01627/K01654/K01709/K01710/K01711/K01784/K01790/K01791/K01809/K01810/K01835/K01840/K01854/K02377/K02472/K02473/K02474/K02805/K03270/K03271/K03272/K03273/K03274/K03431/K04042/K05305/K06041/K07031/K07102/K07806/K08068/K08678/K08679/K09001/…	92	0.0369626
Metabolism	Carbohydrate metabolism	ko00051	Fructose and mannose metabolism	61/2489	118/14490	8.7304e-18	1.55011e-16	1.0934e-16	K00008/K00009/K00045/K00064/K00068/K00844/K00847/K00848/K00850/K00863/K00879/K00882/K00895/K00966/K00971/K01218/K01623/K01624/K01628/K01629/K01711/K01729/K01803/K01805/K01808/K01809/K01813/K01818/K01840/K02377/K02446/K02768/K02769/K02770/K02781/K02782/K02783/K02793/K02794/K02795/K02796/K02798/K02800/K02814/K02815/K03332/K03841/K04041/K05305/K07026/K11645/K15778/K15856/K16011/K16370/K16881/K17195/…	61	0.0245078
Metabolism	Carbohydrate metabolism	ko00650	Butanoate metabolism	60/2489	115/14490	9.05562e-18	1.55011e-16	1.0934e-16	K00004/K00023/K00074/K00100/K00109/K00132/K00135/K00169/K00170/K00171/K00172/K00174/K00175/K00209/K00239/K00240/K00241/K00242/K00244/K00245/K00246/K00247/K00248/K00626/K00634/K00656/K00823/K00929/K01028/K01029/K01034/K01035/K01039/K01040/K01575/K01580/K01615/K01641/K01652/K01653/K01692/K01715/K01782/K01825/K03366/K03737/K03821/K04072/K07246/K07250/K08324/K11258/K14534/K17865/K18118/K18119/K18120/…	60	0.0241061
Metabolism	Glycan biosynthesis and metabolism	ko00541	Biosynthesis of various nucleotide sugars	65/2489	135/14490	7.95093e-17	1.2854e-15	9.06685e-16	K00012/K00067/K00523/K00963/K00966/K00971/K00972/K00973/K00978/K00979/K00983/K01627/K01639/K01654/K01709/K01710/K01711/K01790/K01791/K02377/K02472/K02473/K02474/K02805/K03270/K03271/K03272/K03273/K03274/K04042/K06041/K07031/K07806/K08068/K10011/K10012/K11528/K12452/K13010/K13014/K13015/K13016/K13017/K13018/K15669/K15856/K15894/K15897/K15898/K15899/K15912/K16011/K16704/K16881/K18429/K18430/K18431/…	65	0.0261149
Human Diseases	Drug resistance: antimicrobial	ko01503	Cationic antimicrobial peptide (CAMP) resistance	37/2489	54/14490	8.66972e-17	1.32784e-15	9.36618e-16	K00677/K01406/K01448/K03367/K03585/K03673/K03739/K03740/K03760/K03767/K04771/K06079/K07264/K07637/K07640/K07643/K07660/K07662/K07771/K07806/K10011/K10012/K12340/K12962/K12963/K12973/K12975/K13014/K14188/K14205/K18138/K19226/K19227/K19228/K19229/K19230/K19236	37	0.0148654
Metabolism	Carbohydrate metabolism	ko00020	Citrate cycle (TCA cycle)	43/2489	70/14490	1.29539e-16	1.79504e-15	1.26617e-15	K00024/K00030/K00031/K00116/K00161/K00162/K00163/K00164/K00169/K00170/K00171/K00172/K00174/K00175/K00176/K00177/K00239/K00240/K00241/K00242/K00244/K00245/K00246/K00247/K00382/K00627/K00658/K01596/K01610/K01647/K01659/K01676/K01677/K01678/K01679/K01681/K01682/K01902/K01903/K01958/K01960/K03737/K18118	43	0.017276
Metabolism	Amino acid metabolism	ko00250	Alanine, aspartate and glutamate metabolism	43/2489	70/14490	1.29539e-16	1.79504e-15	1.26617e-15	K00135/K00259/K00260/K00261/K00262/K00265/K00266/K00278/K00294/K00608/K00609/K00610/K00764/K00812/K00813/K00820/K00823/K00830/K01424/K01425/K01580/K01744/K01755/K01756/K01779/K01914/K01915/K01939/K01940/K01953/K01955/K01956/K05597/K07250/K08324/K09758/K11358/K13051/K13566/K13821/K14260/K14681/K22457	43	0.017276
Metabolism	Amino acid metabolism	ko00270	Cysteine and methionine metabolism	62/2489	128/14490	2.84753e-16	3.7665e-15	2.65678e-15	K00003/K00016/K00024/K00058/K00133/K00547/K00548/K00549/K00558/K00640/K00641/K00651/K00772/K00789/K00797/K00812/K00813/K00826/K00831/K00832/K00872/K00899/K00928/K01011/K01243/K01251/K01611/K01697/K01738/K01739/K01740/K01752/K01758/K01760/K01761/K01919/K01920/K05396/K05810/K07173/K08963/K08964/K08967/K08968/K08969/K09758/K09880/K10764/K11358/K12339/K12524/K12525/K12960/K13060/K14155/K16843/K16844/…	62	0.0249096
Metabolism	Energy metabolism	ko00720	Other carbon fixation pathways	60/2489	122/14490	3.47324e-16	4.3944e-15	3.09968e-15	K00024/K00031/K00169/K00170/K00171/K00172/K00174/K00175/K00176/K00177/K00194/K00196/K00197/K00198/K00239/K00240/K00241/K00242/K00244/K00245/K00246/K00247/K00297/K00625/K00626/K00925/K01006/K01007/K01491/K01595/K01676/K01677/K01678/K01679/K01681/K01682/K01847/K01848/K01849/K01895/K01902/K01903/K01938/K01958/K01960/K01961/K01962/K01963/K02160/K03737/K05299/K05606/K09709/K13788/K14138/K14534/K15022/…	60	0.0241061
Cellular Processes	Cellular community - prokaryotes	ko02024	Quorum sensing	105/2489	283/14490	4.89666e-16	5.9372e-15	4.18793e-15	K01114/K01218/K01497/K01580/K01626/K01635/K01657/K01658/K01728/K01897/K01995/K01996/K01997/K01998/K01999/K02031/K02032/K02033/K02034/K02035/K02052/K02053/K02054/K02055/K02250/K02402/K02403/K03070/K03071/K03073/K03075/K03076/K03106/K03110/K03210/K03217/K03666/K06998/K07173/K07344/K07645/K07666/K07667/K07692/K07699/K07706/K07707/K07711/K07715/K07781/K07782/K07800/K07813/K08321/K08777/K09823/K09936/…	105	0.0421856
Metabolism	Carbohydrate metabolism	ko00630	Glyoxylate and dicarboxylate metabolism	58/2489	118/14490	1.11723e-15	1.30045e-14	9.17301e-15	K00015/K00018/K00023/K00024/K00042/K00048/K00090/K00104/K00123/K00124/K00127/K00281/K00282/K00283/K00284/K00382/K00600/K00605/K00626/K00830/K00865/K01091/K01433/K01458/K01601/K01625/K01637/K01638/K01647/K01659/K01681/K01682/K01816/K01846/K01847/K01848/K01849/K01895/K01915/K01965/K01966/K02437/K03779/K03780/K03781/K04835/K05606/K05825/K07130/K07246/K07248/K11263/K11473/K11529/K12972/K15918/K17865/…	58	0.0233025
Cellular Processes	Cellular community - prokaryotes	ko02026	Biofilm formation - Escherichia coli	38/2489	61/14490	3.96325e-15	4.43579e-14	3.12888e-14	K00688/K00694/K00703/K00975/K01991/K02398/K02402/K02403/K02405/K02425/K02777/K03087/K03563/K03566/K03567/K04761/K05851/K06204/K07173/K07638/K07648/K07659/K07676/K07677/K07678/K07687/K07689/K07773/K07781/K07782/K10914/K11931/K11936/K14051/K21084/K21086/K21087/K21090	38	0.0152672
Metabolism	Global and overview maps	ko01210	2-Oxocarboxylic acid metabolism	55/2489	113/14490	1.04728e-14	1.12873e-13	7.96174e-14	K00030/K00031/K00052/K00053/K00133/K00145/K00161/K00162/K00163/K00164/K00169/K00170/K00171/K00172/K00174/K00175/K00176/K00177/K00186/K00382/K00619/K00620/K00627/K00658/K00812/K00813/K00821/K00826/K00830/K00836/K00928/K00930/K01438/K01575/K01647/K01649/K01652/K01653/K01659/K01681/K01682/K01687/K01703/K01704/K03737/K05825/K09011/K11258/K11358/K11381/K14260/K14681/K14682/K22477/K22478	55	0.0220972
Metabolism	Carbohydrate metabolism	ko00030	Pentose phosphate pathway	47/2489	89/14490	1.75296e-14	1.82182e-13	1.28506e-13	K00032/K00033/K00036/K00090/K00117/K00131/K00615/K00616/K00850/K00851/K00852/K00874/K00895/K00948/K01053/K01057/K01619/K01621/K01623/K01624/K01625/K01690/K01783/K01807/K01808/K01810/K01835/K01839/K02446/K03738/K03841/K04041/K05774/K06151/K06152/K06859/K07404/K08093/K08094/K11441/K11529/K11645/K13810/K15778/K16370/K17463/K21071	47	0.0188831
Metabolism	Amino acid metabolism	ko00260	Glycine, serine and threonine metabolism	53/2489	110/14490	5.41657e-14	5.43525e-13	3.83387e-13	K00003/K00018/K00058/K00060/K00090/K00108/K00130/K00133/K00281/K00282/K00283/K00303/K00382/K00600/K00605/K00613/K00639/K00830/K00831/K00836/K00865/K00872/K00928/K00998/K01079/K01620/K01695/K01696/K01697/K01733/K01752/K01753/K01754/K01758/K01834/K02203/K02204/K02437/K06001/K06718/K11529/K12524/K12525/K12972/K13745/K15633/K15634/K15635/K15918/K16066/K17103/K20801/K22305	53	0.0212937
Metabolism	Carbohydrate metabolism	ko00640	Propanoate metabolism	51/2489	104/14490	6.65348e-14	6.45388e-13	4.55238e-13	K00005/K00016/K00048/K00140/K00169/K00170/K00171/K00172/K00248/K00382/K00625/K00656/K00823/K00925/K01026/K01637/K01659/K01682/K01692/K01699/K01734/K01782/K01825/K01847/K01848/K01849/K01895/K01902/K01903/K01905/K01961/K01962/K01963/K01965/K01966/K02160/K05606/K07250/K08325/K11263/K11381/K13788/K13919/K13920/K13921/K13922/K15024/K17489/K18471/K19745/K20627	51	0.0204902
Metabolism	Amino acid metabolism	ko00400	Phenylalanine, tyrosine and tryptophan biosynthesis	41/2489	74/14490	9.59266e-14	9.00473e-13	6.35168e-13	K00014/K00220/K00766/K00800/K00812/K00813/K00817/K00832/K00891/K01609/K01626/K01657/K01658/K01695/K01696/K01713/K01735/K01736/K01817/K03785/K03786/K03856/K04092/K04516/K04517/K04518/K05358/K05887/K06001/K06208/K06209/K11358/K11646/K13497/K13498/K13503/K13829/K13832/K13853/K14170/K14187	41	0.0164725
Metabolism	Metabolism of cofactors and vitamins	ko00770	Pantothenate and CoA biosynthesis	30/2489	45/14490	2.25522e-13	2.05084e-12	1.44661e-12	K00053/K00077/K00128/K00606/K00826/K00859/K00867/K00954/K00997/K01431/K01464/K01579/K01598/K01652/K01653/K01687/K01918/K03525/K04765/K06016/K06133/K08682/K09680/K11258/K13038/K13799/K17722/K17723/K18933/K21977	30	0.012053
Metabolism	Carbohydrate metabolism	ko00052	Galactose metabolism	42/2489	81/14490	9.75839e-13	8.60513e-12	6.06981e-12	K00844/K00845/K00849/K00850/K00883/K00917/K00963/K00965/K01182/K01187/K01190/K01193/K01220/K01631/K01635/K01684/K01784/K01785/K01804/K01819/K01835/K01854/K02082/K02744/K02745/K02746/K02747/K02773/K02774/K02775/K02786/K02788/K07406/K07407/K08302/K12111/K12308/K15778/K16370/K16371/K17716/K21071	42	0.0168742
Metabolism	Carbohydrate metabolism	ko00040	Pentose and glucuronate interconversions	44/2489	92/14490	1.02288e-11	8.6518e-11	6.10273e-11	K00002/K00008/K00012/K00040/K00041/K00065/K00848/K00853/K00854/K00879/K00880/K00963/K01051/K01195/K01213/K01628/K01629/K01685/K01686/K01728/K01730/K01783/K01804/K01805/K01812/K01815/K01818/K03077/K03078/K03079/K05352/K08092/K08322/K08323/K09988/K14274/K16849/K16850/K19551/K21030/K21619/K21680/K21681/K22397	44	0.0176778
Metabolism	Amino acid metabolism	ko00220	Arginine biosynthesis	36/2489	67/14490	1.04059e-11	8.6518e-11	6.10273e-11	K00145/K00260/K00261/K00262/K00491/K00611/K00619/K00620/K00812/K00813/K00821/K00926/K00930/K01425/K01428/K01429/K01430/K01438/K01457/K01476/K01478/K01755/K01915/K01940/K01941/K01955/K01956/K05597/K09065/K11358/K14048/K14260/K14681/K14682/K22477/K22478	36	0.0144636
Environmental Information Processing	Membrane transport	ko03070	Bacterial secretion system	38/2489	74/14490	1.72593e-11	1.39512e-10	9.8408e-11	K02452/K02453/K02454/K02455/K02456/K02457/K02459/K02464/K03070/K03071/K03072/K03073/K03074/K03075/K03076/K03106/K03110/K03116/K03117/K03118/K03205/K03210/K03217/K03224/K03227/K03425/K11891/K11892/K11903/K11904/K11906/K11907/K11912/K11913/K12257/K12340/K12341/K13301	38	0.0152672
Metabolism	Metabolism of cofactors and vitamins	ko00860	Porphyrin metabolism	57/2489	142/14490	7.10124e-11	5.58503e-10	3.93952e-10	K00228/K00230/K00231/K00595/K00768/K00798/K01195/K01599/K01698/K01719/K01749/K01772/K01845/K01885/K02188/K02189/K02190/K02191/K02224/K02226/K02227/K02230/K02231/K02232/K02233/K02257/K02302/K02303/K02304/K02492/K02495/K02496/K03394/K03399/K03404/K03405/K03594/K03795/K04032/K04034/K04720/K05895/K05934/K05936/K06042/K08100/K09883/K13541/K13542/K13543/K16651/K19221/K21479/K21480/K22226/K22227/K22316	57	0.0229008
Genetic Information Processing	Folding, sorting and degradation	ko04122	Sulfur relay system	21/2489	29/14490	8.31191e-11	6.36517e-10	4.48981e-10	K00566/K01011/K03148/K03151/K03154/K03635/K03636/K03637/K03638/K03639/K03831/K04085/K04487/K07235/K07236/K07237/K11179/K21028/K21029/K21140/K21147	21	0.00843712
Human Diseases	Drug resistance: antimicrobial	ko01502	Vancomycin resistance	17/2489	22/14490	1.03164e-09	7.69761e-09	5.42968e-09	K01000/K01775/K01921/K01929/K02563/K07260/K08641/K15739/K18344/K18345/K18346/K18348/K18349/K18350/K18353/K18856/K18866	17	0.00683005
Genetic Information Processing	Replication and repair	ko03430	Mismatch repair	25/2489	44/14490	3.21255e-09	2.33713e-08	1.64854e-08	K01141/K01972/K02337/K02338/K02339/K02340/K02341/K02342/K02343/K02344/K02345/K03111/K03555/K03572/K03573/K03601/K03602/K03657/K03763/K06223/K07456/K07462/K10747/K10857/K14159	25	0.0100442
Metabolism	Glycan biosynthesis and metabolism	ko00540	Lipopolysaccharide biosynthesis	27/2489	50/14490	3.46721e-09	2.46087e-08	1.73583e-08	K00677/K00748/K00912/K02517/K02527/K02535/K02536/K02560/K02841/K02843/K02844/K02847/K02849/K03269/K03278/K03760/K07264/K09778/K09949/K12973/K12974/K12975/K12977/K16363/K19353/K19354/K19803	27	0.0108477
Metabolism	Metabolism of cofactors and vitamins	ko00790	Folate biosynthesis	37/2489	84/14490	7.744e-09	5.36548e-08	3.78466e-08	K00287/K00796/K00950/K01077/K01113/K01495/K01497/K01633/K01664/K01665/K01737/K02619/K03342/K03635/K03637/K03638/K03639/K03750/K03752/K03831/K06879/K06897/K06920/K07141/K08310/K09007/K09457/K10026/K11754/K13818/K13940/K13941/K13950/K14652/K17364/K18590/K22100	37	0.0148654
Metabolism	Energy metabolism	ko00710	Carbon fixation by Calvin cycle	22/2489	37/14490	8.91337e-09	6.03207e-08	4.25485e-08	K00024/K00029/K00134/K00615/K00616/K00855/K00927/K01006/K01595/K01601/K01610/K01623/K01624/K01783/K01803/K01807/K01808/K02446/K03841/K04041/K11645/K13810	22	0.00883889
Genetic Information Processing	Translation	ko00970	Aminoacyl-tRNA biosynthesis	31/2489	66/14490	1.974e-08	1.28302e-07	9.05003e-08	K00604/K01042/K01866/K01867/K01868/K01869/K01870/K01872/K01873/K01874/K01875/K01876/K01878/K01879/K01880/K01881/K01883/K01885/K01886/K01887/K01889/K01890/K01892/K01893/K02433/K02434/K02435/K04566/K04567/K09698/K09759	31	0.0124548
Metabolism	Amino acid metabolism	ko00340	Histidine metabolism	25/2489	47/14490	1.98404e-08	1.28302e-07	9.05003e-08	K00013/K00128/K00603/K00765/K00817/K01089/K01458/K01468/K01479/K01496/K01523/K01590/K01663/K01693/K01712/K01745/K01814/K02500/K02501/K02502/K04486/K05603/K11755/K13990/K17363	25	0.0100442
Metabolism	Metabolism of cofactors and vitamins	ko00730	Thiamine metabolism	21/2489	36/14490	3.12519e-08	1.97702e-07	1.39453e-07	K00788/K00878/K00939/K00941/K00946/K00949/K01077/K01662/K03146/K03147/K03148/K03149/K03150/K03151/K03707/K04487/K06928/K06949/K07251/K14153/K21219	21	0.00843712
Metabolism	Energy metabolism	ko00680	Methane metabolism	65/2489	196/14490	3.40923e-08	2.11082e-07	1.48891e-07	K00018/K00024/K00058/K00121/K00123/K00124/K00127/K00169/K00170/K00171/K00172/K00194/K00196/K00197/K00198/K00441/K00600/K00625/K00830/K00831/K00850/K00863/K00925/K01007/K01070/K01079/K01595/K01623/K01624/K01689/K01834/K01895/K02203/K02446/K03388/K03389/K03390/K03532/K03533/K03841/K04041/K04480/K05299/K05979/K07812/K08093/K08094/K11261/K11529/K11645/K11779/K13788/K14080/K14940/K15022/K15633/K15634/…	65	0.0261149
Metabolism	Metabolism of cofactors and vitamins	ko00130	Ubiquinone and other terpenoid-quinone biosynthesis	30/2489	64/14490	3.53308e-08	2.14193e-07	1.51086e-07	K00355/K00568/K01075/K01661/K01851/K01911/K02361/K02548/K02549/K02551/K02552/K03179/K03181/K03182/K03183/K03184/K03185/K03186/K03809/K08680/K11782/K11783/K11784/K11785/K18284/K18285/K18800/K19222/K19267/K20810	30	0.012053
Metabolism	Metabolism of cofactors and vitamins	ko00670	One carbon pool by folate	30/2489	65/14490	5.48848e-08	3.24047e-07	2.28574e-07	K00108/K00130/K00281/K00282/K00283/K00287/K00288/K00297/K00382/K00547/K00548/K00560/K00600/K00602/K00603/K00605/K00789/K01251/K01433/K01491/K01697/K01746/K01758/K01934/K01938/K02437/K03465/K11175/K13990/K18590	30	0.012053
Metabolism	Amino acid metabolism	ko00330	Arginine and proline metabolism	44/2489	115/14490	5.56783e-08	3.24047e-07	2.28574e-07	K00128/K00147/K00286/K00294/K00318/K00491/K00613/K00657/K00673/K00797/K00812/K00813/K00819/K00824/K00840/K00931/K01259/K01426/K01470/K01476/K01480/K01484/K01485/K01581/K01583/K01584/K01585/K01611/K01750/K01777/K02626/K05526/K06447/K09251/K09472/K10536/K10793/K10794/K11358/K12251/K12256/K13747/K13821/K21672	44	0.0176778
Metabolism	Energy metabolism	ko00920	Sulfur metabolism	48/2489	131/14490	6.88713e-08	3.92971e-07	2.77191e-07	K00184/K00185/K00299/K00380/K00381/K00385/K00390/K00392/K00394/K00395/K00640/K00641/K00651/K00860/K00955/K00956/K00957/K00958/K01011/K01082/K01738/K01739/K02045/K02046/K02047/K02048/K02439/K03119/K04091/K06881/K07306/K07307/K07308/K08352/K10764/K10831/K11180/K11181/K15551/K15552/K15553/K15554/K15555/K16936/K16937/K16950/K16951/K17218	48	0.0192849
Metabolism	Amino acid metabolism	ko00290	Valine, leucine and isoleucine biosynthesis	14/2489	19/14490	9.22305e-08	5.16136e-07	3.64068e-07	K00052/K00053/K00826/K00835/K01649/K01652/K01653/K01687/K01703/K01704/K01754/K09011/K11258/K14260	14	0.00562475
Metabolism	Metabolism of other amino acids	ko00450	Selenocompound metabolism	20/2489	36/14490	2.02893e-07	1.11399e-06	7.8578e-07	K00384/K00548/K00549/K00955/K00956/K00957/K00958/K01008/K01042/K01739/K01758/K01760/K01761/K01874/K07309/K07310/K11717/K12527/K12528/K14155	20	0.00803536
Metabolism	Metabolism of cofactors and vitamins	ko00785	Lipoic acid metabolism	18/2489	31/14490	3.37732e-07	1.82e-06	1.28378e-06	K00161/K00162/K00163/K00164/K00281/K00282/K00283/K00382/K00605/K00627/K00658/K02437/K03644/K03800/K03801/K11381/K16869/K18821	18	0.00723182
Metabolism	Metabolism of terpenoids and polyketides	ko00900	Terpenoid backbone biosynthesis	28/2489	64/14490	5.99139e-07	3.16999e-06	2.23602e-06	K00054/K00099/K00626/K00795/K00805/K00806/K00869/K00919/K00938/K00991/K01597/K01641/K01662/K01770/K01823/K02523/K03186/K03526/K03527/K06013/K09128/K12503/K12506/K13787/K13789/K14215/K21273/K21275	28	0.0112495
Metabolism	Amino acid metabolism	ko00300	Lysine biosynthesis	23/2489	48/14490	8.50469e-07	4.4194e-06	3.11732e-06	K00003/K00133/K00215/K00290/K00674/K00821/K00841/K00928/K01439/K01586/K01714/K01778/K01928/K01929/K03340/K05822/K05823/K05825/K10206/K12524/K12525/K15792/K16180	23	0.00924066
Metabolism	Metabolism of cofactors and vitamins	ko00780	Biotin metabolism	15/2489	24/14490	8.8137e-07	4.49962e-06	3.17391e-06	K00059/K00208/K00647/K00652/K00833/K01012/K01906/K01935/K02169/K02170/K02372/K03524/K08351/K09458/K09789	15	0.00602652
Metabolism	Lipid metabolism	ko00061	Fatty acid biosynthesis	20/2489	40/14490	1.89413e-06	9.50331e-06	6.70337e-06	K00059/K00208/K00209/K00645/K00647/K00648/K01071/K01716/K01897/K01961/K01962/K01963/K02160/K02371/K02372/K09458/K11263/K11533/K16363/K18474	20	0.00803536
Genetic Information Processing	Replication and repair	ko03440	Homologous recombination	29/2489	72/14490	2.98007e-06	1.46983e-05	1.03678e-05	K01159/K02317/K02335/K02337/K02338/K02339/K02340/K02341/K02342/K02343/K02344/K02345/K02686/K03111/K03550/K03551/K03553/K03581/K03582/K03583/K03584/K03629/K03655/K03763/K04066/K04067/K06187/K07462/K14159	29	0.0116513
Metabolism	Energy metabolism	ko00910	Nitrogen metabolism	28/2489	69/14490	3.69479e-06	1.79197e-05	1.26401e-05	K00260/K00261/K00262/K00265/K00266/K00284/K00362/K00363/K00366/K00370/K00371/K00372/K00374/K00459/K00926/K01501/K01673/K01674/K01725/K01915/K02567/K02575/K02588/K02591/K03385/K05601/K15876/K17877	28	0.0112495
Metabolism	Metabolism of cofactors and vitamins	ko00740	Riboflavin metabolism	24/2489	55/14490	3.99664e-06	1.90659e-05	1.34486e-05	K00299/K00484/K00793/K00794/K00878/K01093/K01497/K01498/K01515/K02858/K03186/K05368/K09474/K11752/K11753/K12152/K14379/K14652/K19285/K19286/K20861/K20862/K21063/K21064	24	0.00964243
Metabolism	Metabolism of cofactors and vitamins	ko00760	Nicotinate and nicotinamide metabolism	35/2489	98/14490	7.68644e-06	3.60767e-05	2.54475e-05	K00135/K00278/K00322/K00324/K00325/K00763/K00767/K00858/K00969/K01081/K01916/K01950/K02566/K03426/K03517/K03742/K03743/K03783/K03784/K03787/K04765/K06211/K06989/K08281/K08324/K11751/K12410/K19186/K20445/K20446/K20447/K20448/K20449/K20452/K20453	35	0.0140619
Metabolism	Metabolism of other amino acids	ko00470	D-Amino acid metabolism	23/2489	55/14490	1.49137e-05	6.8887e-05	4.85909e-05	K00285/K00824/K01425/K01586/K01753/K01775/K01776/K01777/K01778/K01779/K01921/K01925/K03367/K05396/K05597/K10793/K10794/K14188/K17898/K17899/K19802/K21672/K21898	23	0.00924066
Metabolism	Xenobiotics biodegradation and metabolism	ko00983	Drug metabolism - other enzymes	16/2489	32/14490	2.03833e-05	9.26803e-05	6.5374e-05	K00088/K00757/K00758/K00760/K00799/K00857/K00876/K00940/K01195/K01431/K01464/K01489/K01520/K01951/K03782/K13421	16	0.00642828
Metabolism	Xenobiotics biodegradation and metabolism	ko00633	Nitrotoluene degradation	13/2489	23/14490	2.25979e-05	0.000101169	7.13618e-05	K00169/K00170/K00171/K00172/K00196/K00198/K06281/K06282/K10678/K10679/K10680/K11180/K11181	13	0.00522298
Cellular Processes	Cell growth and death	ko04112	Cell cycle - Caulobacter	15/2489	31/14490	6.04128e-05	0.000266366	0.000187887	K01338/K01358/K02313/K02314/K02488/K02563/K02651/K03531/K03544/K03588/K03589/K03590/K07716/K11749/K13582	15	0.00602652
Genetic Information Processing	Folding, sorting and degradation	ko03060	Protein export	20/2489	49/14490	8.03398e-05	0.000348939	0.000246132	K03070/K03071/K03072/K03073/K03074/K03075/K03076/K03100/K03101/K03106/K03110/K03116/K03117/K03118/K03210/K03217/K03425/K12257/K13280/K13301	20	0.00803536
Metabolism	Metabolism of other amino acids	ko00410	beta-Alanine metabolism	19/2489	46/14490	9.95485e-05	0.000426009	0.000300495	K00128/K00140/K00248/K00823/K01431/K01464/K01579/K01580/K01692/K01782/K01825/K01918/K06016/K07250/K13799/K15372/K17722/K17723/K18933	19	0.00763359
Metabolism	Carbohydrate metabolism	ko00660	C5-Branched dibasic acid metabolism	14/2489	29/14490	0.000109857	0.000463311	0.000326807	K00052/K01575/K01652/K01653/K01703/K01704/K01846/K01902/K01903/K04835/K09011/K10218/K11258/K19268	14	0.00562475
Cellular Processes	Cellular community - prokaryotes	ko02025	Biofilm formation - Pseudomonas aeruginosa	30/2489	90/14490	0.000144029	0.000598748	0.00042234	K01657/K01658/K01768/K02398/K02405/K03563/K03651/K06596/K07678/K07689/K10914/K11891/K11893/K11895/K11900/K11901/K11903/K11907/K11912/K11913/K12990/K13060/K16011/K21007/K21009/K21010/K21011/K21012/K21021/K21022	30	0.012053
Genetic Information Processing	Translation	ko03010	Ribosome	55/2489	201/14490	0.000190023	0.000778828	0.000549363	K02863/K02864/K02867/K02871/K02874/K02876/K02878/K02879/K02881/K02884/K02886/K02887/K02888/K02890/K02892/K02895/K02897/K02899/K02902/K02904/K02906/K02907/K02909/K02911/K02913/K02914/K02916/K02919/K02926/K02931/K02933/K02935/K02939/K02945/K02946/K02948/K02950/K02952/K02954/K02956/K02959/K02961/K02963/K02965/K02967/K02968/K02970/K02982/K02986/K02988/K02990/K02992/K02994/K02996/K07590	55	0.0220972
Genetic Information Processing	Replication and repair	ko03030	DNA replication	22/2489	60/14490	0.000234898	0.000949378	0.000669664	K01972/K02314/K02316/K02335/K02337/K02338/K02339/K02340/K02341/K02342/K02343/K02344/K02345/K03111/K03469/K03470/K03471/K03763/K10742/K10747/K14159/K22316	22	0.00883889
Metabolism	Biosynthesis of other secondary metabolites	ko00521	Streptomycin biosynthesis	11/2489	21/14490	0.000244167	0.000973322	0.000686554	K00010/K00067/K00844/K00845/K00973/K01092/K01710/K01790/K01835/K01858/K15778	11	0.00441945
Human Diseases	Drug resistance: antimicrobial	ko01501	beta-Lactam resistance	34/2489	112/14490	0.000408084	0.00160162	0.00112974	K00687/K01207/K01467/K02171/K02172/K02545/K03585/K03587/K03693/K05366/K05515/K08218/K09475/K09476/K10823/K12340/K12552/K12553/K12555/K12556/K15580/K15581/K15582/K15583/K17836/K17837/K18094/K18095/K18104/K18138/K18139/K18144/K18148/K18149	34	0.0136601
Metabolism	Glycan biosynthesis and metabolism	ko00511	Other glycan degradation	11/2489	22/14490	0.000412788	0.00160162	0.00112974	K01186/K01190/K01191/K01192/K01201/K01206/K01227/K01444/K12111/K12373/K15923	11	0.00441945
Metabolism	Amino acid metabolism	ko00280	Valine, leucine and isoleucine degradation	24/2489	71/14490	0.000509868	0.00195226	0.00137707	K00020/K00128/K00140/K00186/K00248/K00382/K00626/K00632/K00826/K01028/K01029/K01641/K01692/K01782/K01825/K01847/K01848/K01849/K01965/K01966/K05606/K07250/K11263/K11381	24	0.00964243
Metabolism	Lipid metabolism	ko00564	Glycerophospholipid metabolism	35/2489	118/14490	0.000546568	0.0020656	0.00145702	K00057/K00096/K00105/K00111/K00112/K00113/K00631/K00655/K00901/K00968/K00980/K00981/K00995/K00998/K00999/K01004/K01048/K01058/K01095/K01096/K01114/K01126/K01521/K01613/K03735/K03736/K04019/K05939/K06131/K06132/K07029/K08591/K08744/K17103/K18697	35	0.0140619
Cellular Processes	Cellular community - prokaryotes	ko05111	Biofilm formation - Vibrio cholerae	32/2489	106/14490	0.000662225	0.00247061	0.0017427	K00640/K01791/K01912/K02405/K02452/K02453/K02454/K02455/K02456/K02457/K02459/K02472/K02777/K02779/K03087/K03092/K03557/K03563/K03606/K03666/K05851/K07173/K07678/K07689/K10914/K10926/K10943/K16554/K20945/K20946/K20947/K20955	32	0.0128566
Metabolism	Glycan biosynthesis and metabolism	ko00552	Teichoic acid biosynthesis	16/2489	41/14490	0.000740278	0.00272685	0.00192344	K00712/K02851/K03367/K03429/K03739/K03740/K05946/K06153/K07271/K09809/K14188/K18704/K19002/K19005/K19302/K21592	16	0.00642828
Genetic Information Processing	Replication and repair	ko03410	Base excision repair	19/2489	53/14490	0.000846041	0.00306908	0.00216484	K01142/K01151/K01246/K01247/K01972/K02335/K03575/K03648/K03649/K03652/K03660/K05522/K07462/K10563/K10747/K10773/K10800/K13529/K21929	19	0.00763359
Metabolism	Metabolism of other amino acids	ko00480	Glutathione metabolism	20/2489	57/14490	0.000854281	0.00306908	0.00216484	K00031/K00032/K00033/K00036/K00383/K00432/K00681/K00797/K00799/K01255/K01256/K01270/K01460/K01581/K01919/K01920/K06048/K07160/K07232/K07751	20	0.00803536
Metabolism	Lipid metabolism	ko00561	Glycerolipid metabolism	29/2489	95/14490	0.000952564	0.00338044	0.00238447	K00002/K00005/K00128/K00631/K00655/K00863/K00864/K00865/K00901/K01046/K03429/K03621/K05878/K05879/K05881/K06120/K06121/K06122/K07029/K07406/K07407/K08591/K11529/K13677/K13979/K15918/K19002/K19005/K22251	29	0.0116513
Metabolism	Global and overview maps	ko01212	Fatty acid metabolism	26/2489	84/14490	0.0013644	0.00473161	0.00333754	K00059/K00208/K00209/K00248/K00626/K00632/K00645/K00647/K00648/K01692/K01716/K01782/K01825/K01897/K01961/K01962/K01963/K02160/K02371/K02372/K06445/K09458/K11263/K11533/K13767/K16363	26	0.010446
Metabolism	Carbohydrate metabolism	ko00053	Ascorbate and aldarate metabolism	21/2489	63/14490	0.00136582	0.00473161	0.00333754	K00002/K00012/K00064/K00128/K00880/K01053/K01195/K01630/K01683/K01706/K01707/K01708/K02821/K02822/K03077/K03078/K03079/K03475/K03476/K08092/K08679	21	0.00843712
Metabolism	Metabolism of other amino acids	ko00430	Taurine and hypotaurine metabolism	12/2489	29/14490	0.00185873	0.00636343	0.00448859	K00259/K00260/K00625/K00681/K00925/K01580/K03119/K03851/K13788/K15024/K15372/K15515	12	0.00482121
Metabolism	Metabolism of terpenoids and polyketides	ko01053	Biosynthesis of siderophore group nonribosomal peptides	12/2489	31/14490	0.00361464	0.0122309	0.00862736	K00216/K01252/K01851/K02361/K02362/K02363/K02364/K02552/K04783/K04784/K12238/K12240	12	0.00482121
Metabolism	Metabolism of cofactors and vitamins	ko00750	Vitamin B6 metabolism	10/2489	24/14490	0.00415852	0.0139095	0.00981138	K00097/K00275/K00831/K00868/K01733/K03472/K03473/K03474/K06215/K08681	10	0.00401768
Metabolism	Lipid metabolism	ko00071	Fatty acid degradation	19/2489	60/14490	0.00434426	0.0143657	0.0101331	K00001/K00121/K00128/K00248/K00252/K00626/K00632/K01692/K01782/K01825/K01897/K01909/K04072/K05297/K05939/K06445/K13767/K13953/K13954	19	0.00763359
Metabolism	Energy metabolism	ko00190	Oxidative phosphorylation	54/2489	224/14490	0.00489129	0.0159929	0.0112809	K00239/K00240/K00241/K00242/K00244/K00245/K00246/K00247/K00330/K00331/K00332/K00333/K00334/K00335/K00336/K00337/K00338/K00339/K00340/K00341/K00342/K00343/K00424/K00425/K00426/K00937/K01507/K02107/K02108/K02109/K02110/K02111/K02112/K02113/K02114/K02115/K02117/K02118/K02119/K02120/K02121/K02122/K02123/K02124/K02257/K02297/K02298/K02299/K02300/K03885/K06019/K13378/K15986/K22468	54	0.0216955
Metabolism	Metabolism of other amino acids	ko00440	Phosphonate and phosphinate metabolism	15/2489	47/14490	0.00985574	0.0318669	0.022478	K00968/K01841/K03430/K03823/K05306/K05780/K06162/K06163/K06164/K06165/K06166/K06167/K09459/K09994/K20859	15	0.00602652
		ko01310	Nitrogen cycle	13/2489	39/14490	0.0106995	0.0342149	0.0241342	K00362/K00363/K00366/K00370/K00371/K00372/K00374/K02567/K02588/K02591/K03385/K15876/K17877	13	0.00522298
		ko01320	Sulfur cycle	16/2489	52/14490	0.0114076	0.0360828	0.0254518	K00380/K00381/K00390/K00392/K00394/K00395/K00860/K00955/K00956/K00957/K00958/K01738/K11180/K11181/K16936/K16937	16	0.00642828
Metabolism	Xenobiotics biodegradation and metabolism	ko00791	Atrazine degradation	7/2489	16/14490	0.0118353	0.037033	0.026122	K01428/K01429/K01430/K01457/K01941/K14048/K19837	7	0.00281237
Metabolism	Biosynthesis of other secondary metabolites	ko00261	Monobactam biosynthesis	10/2489	28/14490	0.0144364	0.0446913	0.031524	K00133/K00215/K00928/K00955/K00956/K00957/K00958/K01714/K12524/K12525	10	0.00401768

## Sheet: Enrichment_Children_Down
category	subcategory	ID	Description	GeneRatio	BgRatio	pvalue	p.adjust	qvalue	geneID	Count	GeneFactor
Metabolism	Global and overview maps	ko01230	Biosynthesis of amino acids	167/2466	241/14490	1.50646e-73	4.33861e-71	3.01293e-71	K00003/K00013/K00014/K00030/K00031/K00052/K00053/K00058/K00133/K00134/K00145/K00147/K00215/K00220/K00265/K00266/K00286/K00290/K00548/K00549/K00600/K00611/K00615/K00616/K00619/K00620/K00640/K00641/K00651/K00674/K00765/K00766/K00789/K00800/K00812/K00813/K00817/K00821/K00826/K00831/K00832/K00836/K00841/K00850/K00872/K00873/K00891/K00927/K00928/K00930/K00931/K00948/K01079/K01089/K01243/K01438/K01439/…	167	0.067721
Metabolism	Global and overview maps	ko01240	Biosynthesis of cofactors	216/2466	380/14490	3.93816e-71	5.67095e-69	3.93816e-69	K00002/K00012/K00059/K00077/K00097/K00128/K00208/K00226/K00228/K00230/K00254/K00275/K00278/K00287/K00288/K00355/K00382/K00568/K00595/K00600/K00606/K00608/K00609/K00610/K00647/K00652/K00762/K00763/K00767/K00768/K00788/K00789/K00793/K00794/K00796/K00798/K00826/K00831/K00833/K00858/K00859/K00867/K00868/K00878/K00939/K00940/K00941/K00946/K00949/K00950/K00954/K00963/K00966/K00969/K01012/K01053/K01077/…	216	0.0875912
Metabolism	Global and overview maps	ko01200	Carbon metabolism	173/2466	378/14490	9.53682e-40	9.15534e-38	6.35788e-38	K00018/K00023/K00024/K00027/K00029/K00030/K00031/K00033/K00034/K00036/K00058/K00074/K00116/K00121/K00123/K00124/K00127/K00131/K00134/K00140/K00161/K00162/K00163/K00164/K00169/K00170/K00171/K00172/K00174/K00175/K00176/K00177/K00194/K00196/K00197/K00198/K00209/K00239/K00240/K00241/K00242/K00244/K00245/K00246/K00247/K00248/K00261/K00281/K00282/K00283/K00297/K00382/K00600/K00605/K00615/K00616/K00625/…	173	0.0701541
Metabolism	Carbohydrate metabolism	ko00620	Pyruvate metabolism	82/2466	134/14490	1.33274e-30	9.59576e-29	6.66372e-29	K00001/K00002/K00016/K00024/K00027/K00029/K00090/K00101/K00102/K00116/K00121/K00128/K00132/K00138/K00156/K00158/K00161/K00162/K00163/K00169/K00170/K00171/K00172/K00174/K00175/K00244/K00245/K00246/K00247/K00382/K00467/K00625/K00626/K00627/K00656/K00873/K00925/K01006/K01007/K01026/K01067/K01069/K01512/K01571/K01573/K01595/K01596/K01610/K01638/K01649/K01676/K01677/K01678/K01679/K01759/K01895/K01905/…	82	0.0332522
Metabolism	Glycan biosynthesis and metabolism	ko00550	Peptidoglycan biosynthesis	47/2466	55/14490	1.43718e-28	8.27815e-27	5.74871e-27	K00075/K00687/K00790/K00806/K00887/K01000/K01921/K01924/K01925/K01928/K01929/K02545/K02563/K03587/K03588/K03693/K03814/K05362/K05363/K05364/K05365/K05366/K05367/K05515/K05837/K06153/K07009/K07258/K07259/K07260/K08384/K08724/K11693/K12551/K12552/K12553/K12554/K12555/K12556/K15792/K18149/K18866/K19302/K21464/K21465/K21466/K21469	47	0.0190592
Environmental Information Processing	Membrane transport	ko02060	Phosphotransferase system (PTS)	55/2466	72/14490	1.95566e-28	9.38718e-27	6.51888e-27	K00882/K02744/K02745/K02746/K02747/K02750/K02753/K02757/K02759/K02760/K02761/K02768/K02769/K02770/K02771/K02773/K02774/K02775/K02777/K02779/K02781/K02782/K02783/K02784/K02786/K02788/K02791/K02793/K02794/K02795/K02796/K02798/K02800/K02804/K02806/K02810/K02814/K02815/K02819/K02821/K02822/K03475/K08483/K08484/K08485/K11183/K19506/K19507/K19508/K19509/K20108/K20112/K20113/K20114/K20118	55	0.0223033
Metabolism	Carbohydrate metabolism	ko00010	Glycolysis / Gluconeogenesis	69/2466	108/14490	1.36164e-27	5.60218e-26	3.8904e-26	K00001/K00002/K00016/K00121/K00128/K00131/K00134/K00138/K00161/K00162/K00163/K00169/K00170/K00171/K00172/K00174/K00175/K00382/K00627/K00844/K00845/K00850/K00873/K00886/K00895/K00927/K01006/K01007/K01085/K01222/K01223/K01568/K01596/K01610/K01623/K01624/K01689/K01785/K01792/K01803/K01810/K01834/K01835/K01895/K01905/K02446/K02753/K02777/K02779/K02791/K03737/K03841/K04041/K04072/K11645/K12957/K13810/…	69	0.0279805
Cellular Processes	Cell motility	ko02040	Flagellar assembly	46/2466	55/14490	3.74589e-27	1.34852e-25	9.36472e-26	K02386/K02387/K02388/K02389/K02390/K02391/K02392/K02393/K02394/K02395/K02396/K02397/K02398/K02399/K02400/K02401/K02402/K02403/K02405/K02406/K02407/K02408/K02409/K02410/K02411/K02412/K02413/K02414/K02415/K02416/K02417/K02418/K02419/K02420/K02421/K02422/K02423/K02424/K02425/K02556/K02557/K03086/K03092/K03516/K10943/K13820	46	0.0186537
Metabolism	Global and overview maps	ko01232	Nucleotide metabolism	70/2466	123/14490	1.15334e-23	3.6907e-22	2.56299e-22	K00087/K00088/K00364/K00525/K00526/K00560/K00756/K00757/K00758/K00759/K00760/K00761/K00769/K00856/K00857/K00876/K00892/K00939/K00940/K00942/K00943/K00945/K01081/K01129/K01239/K01241/K01250/K01485/K01486/K01487/K01488/K01489/K01493/K01494/K01520/K01756/K01937/K01939/K01951/K02566/K02825/K03465/K03783/K03784/K03787/K03816/K04765/K05810/K06287/K06928/K06952/K06966/K07023/K07043/K08320/K08722/K08723/…	70	0.0283861
Metabolism	Carbohydrate metabolism	ko00520	Amino sugar and nucleotide sugar metabolism	68/2466	118/14490	1.86621e-23	5.3747e-22	3.73243e-22	K00012/K00075/K00790/K00820/K00844/K00845/K00847/K00849/K00884/K00886/K00963/K00965/K00966/K00971/K00972/K00973/K00975/K00978/K00992/K01183/K01198/K01207/K01209/K01443/K01452/K01784/K01787/K01788/K01791/K01809/K01810/K01835/K01840/K01854/K02473/K02564/K02744/K02745/K02746/K02747/K02777/K02779/K02791/K02793/K02794/K02795/K02796/K02804/K03431/K04042/K05305/K07102/K07106/K08678/K08679/K09001/K11528/…	68	0.027575
Metabolism	Carbohydrate metabolism	ko00500	Starch and sucrose metabolism	63/2466	107/14490	1.59789e-22	4.18357e-21	2.90526e-21	K00688/K00690/K00691/K00692/K00693/K00694/K00697/K00700/K00702/K00703/K00705/K00844/K00845/K00847/K00963/K00975/K00978/K01087/K01176/K01178/K01179/K01182/K01187/K01193/K01194/K01200/K01208/K01210/K01212/K01214/K01222/K01223/K01226/K01232/K01236/K01810/K01835/K01838/K02438/K02750/K02759/K02760/K02761/K02777/K02791/K02810/K02819/K05341/K05342/K05343/K05349/K05350/K05988/K06896/K07405/K13810/K15778/…	63	0.0255474
Metabolism	Nucleotide metabolism	ko00240	Pyrimidine metabolism	64/2466	114/14490	2.5737e-21	6.17689e-20	4.28951e-20	K00226/K00254/K00525/K00526/K00560/K00608/K00609/K00610/K00756/K00757/K00758/K00761/K00762/K00857/K00876/K00940/K00943/K00945/K01081/K01119/K01250/K01431/K01464/K01465/K01485/K01489/K01493/K01494/K01520/K01591/K01937/K01955/K01956/K02566/K02823/K02825/K03465/K03787/K04765/K06016/K06287/K06952/K06966/K07023/K07043/K08320/K08722/K08723/K09769/K09903/K09913/K11751/K12700/K13421/K13799/K15519/K16066/…	64	0.025953
Cellular Processes	Cell motility	ko02030	Bacterial chemotaxis	26/2466	26/14490	9.04385e-21	2.00356e-19	1.39136e-19	K00575/K02410/K02416/K02417/K02556/K02557/K03406/K03407/K03408/K03409/K03410/K03411/K03412/K03413/K03414/K03415/K03776/K05874/K05875/K05876/K05877/K10108/K10439/K10540/K12368/K13924	26	0.0105434
Metabolism	Nucleotide metabolism	ko00230	Purine metabolism	97/2466	224/14490	1.43329e-20	2.94849e-19	2.04756e-19	K00073/K00087/K00088/K00364/K00525/K00526/K00602/K00759/K00760/K00764/K00769/K00839/K00856/K00860/K00892/K00926/K00939/K00940/K00942/K00948/K00951/K00955/K00956/K00957/K00958/K01081/K01119/K01129/K01139/K01239/K01241/K01428/K01429/K01430/K01466/K01486/K01487/K01488/K01515/K01524/K01525/K01587/K01588/K01589/K01756/K01768/K01835/K01839/K01923/K01933/K01939/K01945/K01951/K01952/K02083/K02566/K03651/…	97	0.039335
Metabolism	Carbohydrate metabolism	ko00051	Fructose and mannose metabolism	62/2466	118/14490	1.00415e-18	1.92796e-17	1.33886e-17	K00008/K00009/K00045/K00064/K00068/K00844/K00847/K00848/K00850/K00863/K00879/K00882/K00895/K00966/K00971/K01218/K01623/K01624/K01628/K01629/K01711/K01729/K01803/K01805/K01808/K01809/K01813/K01818/K01840/K02377/K02446/K02768/K02769/K02770/K02771/K02781/K02782/K02783/K02793/K02794/K02795/K02796/K02798/K02800/K02814/K02815/K03332/K03841/K04041/K05305/K07026/K11645/K15778/K15856/K16011/K16370/K16881/…	62	0.0251419
Metabolism	Carbohydrate metabolism	ko00650	Butanoate metabolism	59/2466	115/14490	3.06731e-17	5.52115e-16	3.83413e-16	K00023/K00074/K00100/K00109/K00132/K00135/K00169/K00170/K00171/K00172/K00174/K00175/K00209/K00239/K00240/K00241/K00242/K00244/K00245/K00246/K00247/K00248/K00626/K00634/K00656/K00823/K00929/K01028/K01034/K01035/K01039/K01040/K01575/K01580/K01615/K01640/K01641/K01652/K01653/K01692/K01715/K01782/K01825/K03366/K03737/K03821/K04072/K07246/K07250/K08324/K11258/K14534/K17865/K18118/K18119/K18120/K18122/…	59	0.0239254
Metabolism	Global and overview maps	ko01250	Biosynthesis of nucleotide sugars	90/2466	221/14490	4.25059e-17	7.20101e-16	5.0007e-16	K00012/K00067/K00075/K00523/K00790/K00820/K00844/K00845/K00847/K00849/K00884/K00886/K00963/K00965/K00966/K00971/K00972/K00973/K00975/K00978/K00979/K00983/K00992/K01627/K01654/K01709/K01710/K01711/K01784/K01790/K01791/K01809/K01810/K01835/K01840/K01854/K02377/K02472/K02473/K02474/K02805/K03270/K03271/K03272/K03273/K03274/K03431/K04042/K05305/K06041/K07031/K07102/K07806/K08068/K08678/K08679/K09001/…	90	0.0364964
Metabolism	Carbohydrate metabolism	ko00020	Citrate cycle (TCA cycle)	43/2466	70/14490	9.10608e-17	1.38029e-15	9.58535e-16	K00024/K00030/K00031/K00116/K00161/K00162/K00163/K00164/K00169/K00170/K00171/K00172/K00174/K00175/K00176/K00177/K00239/K00240/K00241/K00242/K00244/K00245/K00246/K00247/K00382/K00627/K00658/K01596/K01610/K01647/K01659/K01676/K01677/K01678/K01679/K01681/K01682/K01902/K01903/K01958/K01960/K03737/K18118	43	0.0174371
Metabolism	Amino acid metabolism	ko00250	Alanine, aspartate and glutamate metabolism	43/2466	70/14490	9.10608e-17	1.38029e-15	9.58535e-16	K00135/K00259/K00260/K00261/K00262/K00265/K00266/K00278/K00294/K00608/K00609/K00610/K00764/K00812/K00813/K00820/K00823/K00830/K01424/K01425/K01580/K01744/K01755/K01756/K01779/K01914/K01915/K01939/K01940/K01953/K01955/K01956/K05597/K07250/K08324/K09758/K11358/K13051/K13566/K13821/K14260/K14681/K22457	43	0.0174371
Metabolism	Carbohydrate metabolism	ko00630	Glyoxylate and dicarboxylate metabolism	59/2466	118/14490	1.47131e-16	2.11868e-15	1.47131e-15	K00015/K00018/K00023/K00024/K00042/K00048/K00090/K00104/K00123/K00124/K00127/K00281/K00282/K00283/K00284/K00382/K00600/K00605/K00626/K00830/K00865/K01091/K01433/K01458/K01601/K01625/K01637/K01638/K01647/K01659/K01681/K01682/K01816/K01846/K01847/K01848/K01849/K01895/K01915/K01965/K01966/K02437/K03779/K03780/K03781/K04835/K05606/K05825/K07130/K07246/K07248/K07749/K11263/K11473/K11529/K12972/K15918/…	59	0.0239254
Human Diseases	Drug resistance: antimicrobial	ko01503	Cationic antimicrobial peptide (CAMP) resistance	36/2466	54/14490	6.48503e-16	8.89376e-15	6.17622e-15	K00677/K01448/K03367/K03585/K03673/K03739/K03740/K03760/K03767/K04771/K06079/K07264/K07637/K07640/K07643/K07660/K07662/K07771/K07806/K10011/K10012/K12340/K12962/K12963/K12973/K12975/K13014/K14188/K14205/K18138/K19226/K19227/K19228/K19229/K19230/K19236	36	0.0145985
Metabolism	Energy metabolism	ko00720	Other carbon fixation pathways	59/2466	122/14490	1.05962e-15	1.38713e-14	9.63287e-15	K00024/K00031/K00169/K00170/K00171/K00172/K00174/K00175/K00176/K00177/K00194/K00196/K00197/K00198/K00239/K00240/K00241/K00242/K00244/K00245/K00246/K00247/K00297/K00625/K00626/K00925/K01006/K01007/K01491/K01595/K01676/K01677/K01678/K01679/K01681/K01682/K01847/K01848/K01849/K01895/K01902/K01903/K01938/K01958/K01960/K01961/K01962/K01963/K02160/K03737/K05299/K05606/K13788/K14138/K14534/K15022/K15023/…	59	0.0239254
Cellular Processes	Cellular community - prokaryotes	ko02026	Biofilm formation - Escherichia coli	38/2466	61/14490	2.89848e-15	3.62941e-14	2.52042e-14	K00688/K00694/K00703/K00975/K01991/K02398/K02402/K02403/K02405/K02425/K02777/K03087/K03563/K03566/K03567/K04761/K05851/K06204/K07173/K07638/K07648/K07659/K07676/K07677/K07678/K07687/K07689/K07773/K07781/K07782/K10914/K11931/K11936/K14051/K21084/K21086/K21087/K21090	38	0.0154096
Metabolism	Amino acid metabolism	ko00270	Cysteine and methionine metabolism	60/2466	128/14490	3.75446e-15	4.50535e-14	3.12871e-14	K00003/K00016/K00024/K00058/K00133/K00547/K00548/K00549/K00558/K00640/K00641/K00651/K00772/K00789/K00797/K00812/K00813/K00826/K00831/K00832/K00872/K00899/K00928/K01011/K01243/K01251/K01611/K01697/K01738/K01739/K01740/K01752/K01758/K01760/K01761/K01919/K01920/K05396/K05810/K07173/K08963/K08964/K08967/K08968/K08969/K09758/K09880/K10764/K11358/K12339/K12524/K12525/K12960/K13060/K14155/K16844/K16845/…	60	0.0243309
Metabolism	Glycan biosynthesis and metabolism	ko00541	Biosynthesis of various nucleotide sugars	62/2466	135/14490	4.36127e-15	5.02419e-14	3.48902e-14	K00012/K00067/K00523/K00963/K00966/K00971/K00972/K00973/K00978/K00979/K00983/K01627/K01639/K01654/K01709/K01710/K01711/K01790/K01791/K02377/K02472/K02473/K02474/K02805/K03270/K03271/K03272/K03273/K03274/K04042/K06041/K07031/K07806/K08068/K10011/K10012/K11528/K12452/K13010/K13014/K13015/K13016/K13017/K13018/K15669/K15856/K15894/K15897/K15898/K15899/K15912/K16011/K16704/K16881/K18429/K18430/K18431/…	62	0.0251419
Metabolism	Global and overview maps	ko01210	2-Oxocarboxylic acid metabolism	55/2466	113/14490	6.96488e-15	7.71495e-14	5.3576e-14	K00030/K00031/K00052/K00053/K00133/K00145/K00161/K00162/K00163/K00164/K00169/K00170/K00171/K00172/K00174/K00175/K00176/K00177/K00186/K00382/K00619/K00620/K00627/K00658/K00812/K00813/K00821/K00826/K00830/K00836/K00928/K00930/K01438/K01575/K01647/K01649/K01652/K01653/K01659/K01681/K01682/K01687/K01703/K01704/K03737/K05825/K09011/K11258/K11358/K11381/K14260/K14681/K14682/K22477/K22478	55	0.0223033
Metabolism	Carbohydrate metabolism	ko00640	Propanoate metabolism	52/2466	104/14490	9.27071e-15	9.88876e-14	6.86719e-14	K00005/K00016/K00048/K00140/K00169/K00170/K00171/K00172/K00248/K00382/K00625/K00656/K00823/K00925/K01026/K01637/K01659/K01682/K01692/K01699/K01734/K01782/K01825/K01847/K01848/K01849/K01895/K01902/K01903/K01905/K01961/K01962/K01963/K01965/K01966/K02160/K05606/K07250/K08325/K11263/K11381/K13788/K13919/K13920/K13921/K13922/K15024/K18471/K19745/K20626/K20627/K22224	52	0.0210868
Metabolism	Metabolism of cofactors and vitamins	ko00770	Pantothenate and CoA biosynthesis	31/2466	45/14490	1.70174e-14	1.75036e-13	1.21553e-13	K00053/K00077/K00128/K00606/K00826/K00859/K00867/K00954/K00997/K01431/K01464/K01579/K01598/K01652/K01653/K01687/K01918/K01947/K03525/K04765/K06016/K06133/K08682/K09680/K11258/K13038/K13799/K17722/K17723/K18933/K21977	31	0.012571
Metabolism	Amino acid metabolism	ko00260	Glycine, serine and threonine metabolism	53/2466	110/14490	3.66398e-14	3.63871e-13	2.52688e-13	K00003/K00018/K00058/K00060/K00090/K00108/K00130/K00133/K00281/K00282/K00283/K00303/K00382/K00600/K00605/K00613/K00639/K00830/K00831/K00836/K00865/K00872/K00928/K00998/K01079/K01620/K01695/K01696/K01697/K01733/K01752/K01753/K01754/K01758/K01834/K02203/K02204/K02437/K06001/K06718/K11529/K12524/K12525/K12972/K13745/K15633/K15634/K15635/K15918/K16066/K17103/K20801/K22305	53	0.0214923
Metabolism	Carbohydrate metabolism	ko00030	Pentose phosphate pathway	46/2466	89/14490	6.66806e-14	6.40134e-13	4.44537e-13	K00032/K00033/K00034/K00036/K00090/K00117/K00131/K00615/K00616/K00850/K00851/K00852/K00874/K00895/K00948/K01053/K01057/K01619/K01621/K01623/K01624/K01625/K01690/K01783/K01807/K01808/K01810/K01835/K01839/K02446/K03738/K03841/K04041/K05774/K06151/K06152/K07404/K08093/K08094/K11441/K11529/K11645/K13810/K15778/K16370/K21071	46	0.0186537
Metabolism	Amino acid metabolism	ko00400	Phenylalanine, tyrosine and tryptophan biosynthesis	41/2466	74/14490	6.94777e-14	6.4547e-13	4.48243e-13	K00014/K00220/K00766/K00800/K00812/K00813/K00817/K00832/K00891/K01609/K01626/K01657/K01658/K01695/K01696/K01713/K01735/K01736/K01817/K03785/K03786/K03856/K04092/K04516/K04517/K04518/K05358/K05887/K06001/K06208/K06209/K11358/K11646/K13497/K13498/K13503/K13829/K13832/K13853/K14170/K14187	41	0.0166261
Metabolism	Carbohydrate metabolism	ko00052	Galactose metabolism	42/2466	81/14490	7.07974e-13	6.37177e-12	4.42484e-12	K00844/K00845/K00849/K00850/K00883/K00917/K00963/K00965/K01182/K01187/K01190/K01193/K01220/K01631/K01635/K01684/K01784/K01785/K01804/K01819/K01835/K01854/K02082/K02744/K02745/K02746/K02747/K02773/K02774/K02775/K02786/K02788/K07406/K07407/K08302/K12111/K12308/K15778/K16370/K16371/K17716/K21071	42	0.0170316
Cellular Processes	Cellular community - prokaryotes	ko02024	Quorum sensing	97/2466	283/14490	9.79171e-13	8.54549e-12	5.93437e-12	K01114/K01218/K01497/K01580/K01626/K01635/K01657/K01658/K01728/K01897/K01995/K01996/K01997/K01998/K01999/K02031/K02032/K02033/K02034/K02035/K02052/K02053/K02054/K02055/K02402/K02403/K03070/K03071/K03073/K03075/K03076/K03106/K03110/K03210/K03217/K03666/K06998/K07173/K07645/K07666/K07667/K07692/K07699/K07706/K07707/K07711/K07715/K07781/K07782/K07800/K07813/K08321/K08777/K09823/K09936/K10555/K10823/…	97	0.039335
Metabolism	Amino acid metabolism	ko00220	Arginine biosynthesis	36/2466	67/14490	7.86908e-12	6.66558e-11	4.62887e-11	K00145/K00260/K00261/K00262/K00491/K00611/K00619/K00620/K00812/K00813/K00821/K00926/K00930/K01425/K01428/K01429/K01430/K01438/K01457/K01476/K01478/K01755/K01915/K01940/K01941/K01955/K01956/K05597/K09065/K11358/K14048/K14260/K14681/K14682/K22477/K22478	36	0.0145985
Metabolism	Carbohydrate metabolism	ko00040	Pentose and glucuronate interconversions	43/2466	92/14490	3.32614e-11	2.73693e-10	1.90065e-10	K00002/K00008/K00012/K00040/K00041/K00065/K00848/K00853/K00854/K00879/K00880/K00963/K01051/K01195/K01213/K01628/K01629/K01685/K01686/K01728/K01730/K01783/K01804/K01805/K01812/K01815/K01818/K03077/K03078/K03079/K05352/K08092/K08322/K08323/K09988/K14274/K16849/K16850/K19551/K21030/K21680/K21681/K22397	43	0.0174371
Genetic Information Processing	Folding, sorting and degradation	ko04122	Sulfur relay system	21/2466	29/14490	6.93362e-11	5.5469e-10	3.85201e-10	K00566/K01011/K03148/K03151/K03154/K03635/K03636/K03637/K03638/K03639/K03831/K04085/K04487/K07235/K07236/K07237/K11179/K21028/K21029/K21140/K21147	21	0.00851582
Environmental Information Processing	Membrane transport	ko03070	Bacterial secretion system	36/2466	74/14490	3.22934e-10	2.51365e-09	1.74559e-09	K02453/K02454/K02455/K02456/K02457/K02464/K03070/K03071/K03072/K03073/K03074/K03075/K03076/K03106/K03110/K03116/K03117/K03118/K03205/K03210/K03217/K03224/K03227/K03425/K11891/K11892/K11903/K11904/K11906/K11907/K11912/K11913/K12257/K12340/K12341/K13301	36	0.0145985
Human Diseases	Drug resistance: antimicrobial	ko01502	Vancomycin resistance	17/2466	22/14490	8.88456e-10	6.73356e-09	4.67609e-09	K01000/K01775/K01921/K01929/K02563/K07260/K08641/K15739/K18344/K18345/K18346/K18348/K18349/K18350/K18353/K18856/K18866	17	0.00689376
Metabolism	Metabolism of cofactors and vitamins	ko00860	Porphyrin metabolism	54/2466	142/14490	1.6392e-09	1.21049e-08	8.40615e-09	K00228/K00230/K00595/K00768/K00798/K01195/K01599/K01698/K01719/K01749/K01772/K01845/K01885/K02188/K02189/K02190/K02191/K02224/K02226/K02227/K02230/K02231/K02232/K02233/K02257/K02302/K02303/K02304/K02492/K02495/K02496/K03394/K03399/K03404/K03405/K03594/K04032/K04034/K04720/K05895/K05934/K05936/K06042/K08100/K13541/K13542/K13543/K16651/K19221/K21479/K21480/K22226/K22227/K22316	54	0.0218978
Genetic Information Processing	Replication and repair	ko03430	Mismatch repair	25/2466	44/14490	2.63355e-09	1.89615e-08	1.31677e-08	K01141/K01972/K02337/K02338/K02339/K02340/K02341/K02342/K02343/K02344/K02345/K03111/K03555/K03572/K03573/K03601/K03602/K03657/K03763/K06223/K07456/K07462/K10747/K10857/K14159	25	0.0101379
Metabolism	Glycan biosynthesis and metabolism	ko00540	Lipopolysaccharide biosynthesis	27/2466	50/14490	2.81017e-09	1.97397e-08	1.37081e-08	K00677/K00748/K00912/K02517/K02527/K02535/K02536/K02560/K02841/K02843/K02844/K02847/K02849/K03269/K03278/K03760/K07264/K09778/K09949/K12973/K12974/K12975/K12977/K16363/K19353/K19354/K19803	27	0.0109489
Metabolism	Metabolism of cofactors and vitamins	ko00790	Folate biosynthesis	37/2466	84/14490	5.97382e-09	4.09633e-08	2.84467e-08	K00287/K00796/K00950/K01077/K01113/K01495/K01497/K01633/K01664/K01665/K01737/K02619/K03342/K03635/K03637/K03638/K03639/K03750/K03752/K03831/K06879/K06897/K06920/K07141/K08310/K09007/K09457/K10026/K11754/K13818/K13940/K13941/K13950/K14652/K17364/K18590/K22100	37	0.0150041
Metabolism	Energy metabolism	ko00710	Carbon fixation by Calvin cycle	22/2466	37/14490	7.4596e-09	4.9962e-08	3.46958e-08	K00024/K00029/K00134/K00615/K00616/K00855/K00927/K01006/K01595/K01601/K01610/K01623/K01624/K01783/K01803/K01807/K01808/K02446/K03841/K04041/K11645/K13810	22	0.00892133
Genetic Information Processing	Translation	ko00970	Aminoacyl-tRNA biosynthesis	31/2466	66/14490	1.57537e-08	1.03115e-07	7.16078e-08	K00604/K01042/K01866/K01867/K01868/K01869/K01870/K01872/K01873/K01874/K01875/K01876/K01878/K01879/K01880/K01881/K01883/K01885/K01886/K01887/K01889/K01890/K01892/K01893/K02433/K02434/K02435/K04566/K04567/K09698/K09759	31	0.012571
Metabolism	Amino acid metabolism	ko00340	Histidine metabolism	25/2466	47/14490	1.63526e-08	1.04656e-07	7.26781e-08	K00013/K00128/K00603/K00765/K00817/K01089/K01458/K01468/K01479/K01496/K01523/K01590/K01663/K01693/K01712/K01745/K01814/K02500/K02501/K02502/K04486/K05603/K11755/K13990/K17363	25	0.0101379
Metabolism	Metabolism of other amino acids	ko00450	Selenocompound metabolism	21/2466	36/14490	2.63985e-08	1.61761e-07	1.12334e-07	K00384/K00548/K00549/K00955/K00956/K00957/K00958/K01008/K01042/K01739/K01758/K01760/K01761/K01874/K07309/K07310/K11717/K12527/K12528/K13811/K14155	21	0.00851582
Metabolism	Metabolism of cofactors and vitamins	ko00730	Thiamine metabolism	21/2466	36/14490	2.63985e-08	1.61761e-07	1.12334e-07	K00788/K00878/K00939/K00941/K00946/K00949/K01077/K01662/K03146/K03147/K03148/K03149/K03150/K03151/K03707/K04487/K06928/K06949/K07251/K14153/K21219	21	0.00851582
Metabolism	Amino acid metabolism	ko00330	Arginine and proline metabolism	44/2466	115/14490	4.20439e-08	2.52263e-07	1.75183e-07	K00128/K00147/K00286/K00294/K00491/K00613/K00657/K00673/K00797/K00812/K00813/K00819/K00824/K00840/K00931/K01259/K01426/K01470/K01474/K01476/K01480/K01484/K01485/K01581/K01583/K01584/K01585/K01611/K01750/K01777/K05526/K06447/K09123/K09251/K09472/K10536/K10793/K10794/K11358/K12251/K12256/K13747/K13821/K21672	44	0.0178427
Metabolism	Metabolism of cofactors and vitamins	ko00670	One carbon pool by folate	30/2466	65/14490	4.42096e-08	2.59844e-07	1.80447e-07	K00108/K00130/K00281/K00282/K00283/K00287/K00288/K00297/K00382/K00547/K00548/K00560/K00600/K00602/K00603/K00605/K00789/K01251/K01433/K01491/K01697/K01746/K01758/K01934/K01938/K02437/K03465/K11175/K13990/K18590	30	0.0121655
Metabolism	Energy metabolism	ko00920	Sulfur metabolism	48/2466	131/14490	5.12176e-08	2.95013e-07	2.0487e-07	K00184/K00185/K00299/K00380/K00381/K00385/K00390/K00392/K00394/K00395/K00640/K00641/K00651/K00860/K00955/K00956/K00957/K00958/K01011/K01082/K01738/K01739/K02045/K02046/K02047/K02048/K02439/K03119/K04091/K06881/K07306/K07307/K07308/K08352/K08357/K08358/K10764/K10831/K11180/K11181/K13811/K15551/K15552/K15553/K15554/K15555/K16950/K16951	48	0.0194647
Metabolism	Energy metabolism	ko00680	Methane metabolism	64/2466	196/14490	5.84903e-08	3.30298e-07	2.29374e-07	K00018/K00024/K00058/K00121/K00123/K00124/K00127/K00169/K00170/K00171/K00172/K00194/K00196/K00197/K00198/K00600/K00625/K00830/K00831/K00850/K00863/K00925/K01007/K01070/K01079/K01595/K01623/K01624/K01689/K01834/K01895/K02203/K02446/K03388/K03389/K03390/K03532/K03533/K03841/K04041/K04480/K05299/K05979/K07811/K07812/K08093/K08094/K11261/K11529/K11645/K11779/K13788/K14080/K15022/K15633/K15634/K15635/…	64	0.025953
Metabolism	Amino acid metabolism	ko00290	Valine, leucine and isoleucine biosynthesis	14/2466	19/14490	8.16758e-08	4.52358e-07	3.14138e-07	K00052/K00053/K00826/K00835/K01649/K01652/K01653/K01687/K01703/K01704/K01754/K09011/K11258/K14260	14	0.00567721
Metabolism	Metabolism of cofactors and vitamins	ko00780	Biotin metabolism	16/2466	24/14490	8.75559e-08	4.75775e-07	3.304e-07	K00059/K00208/K00647/K00652/K00833/K01012/K01906/K01935/K01947/K02169/K02170/K02372/K03524/K08351/K09458/K09789	16	0.00648824
Metabolism	Metabolism of cofactors and vitamins	ko00130	Ubiquinone and other terpenoid-quinone biosynthesis	29/2466	64/14490	1.21949e-07	6.50394e-07	4.51663e-07	K00355/K00568/K01075/K01661/K01851/K01911/K02361/K02548/K02549/K02551/K02552/K03179/K03181/K03182/K03183/K03184/K03185/K03186/K03809/K08680/K11782/K11783/K11784/K11785/K18285/K18800/K19222/K19267/K20810	29	0.0117599
Metabolism	Metabolism of cofactors and vitamins	ko00785	Lipoic acid metabolism	18/2466	31/14490	2.92281e-07	1.53049e-06	1.06284e-06	K00161/K00162/K00163/K00164/K00281/K00282/K00283/K00382/K00605/K00627/K00658/K02437/K03644/K03800/K03801/K11381/K16869/K18821	18	0.00729927
Metabolism	Metabolism of terpenoids and polyketides	ko00900	Terpenoid backbone biosynthesis	28/2466	64/14490	4.925e-07	2.53286e-06	1.75893e-06	K00054/K00099/K00626/K00795/K00805/K00806/K00869/K00919/K00938/K00991/K01597/K01641/K01662/K01770/K01823/K02523/K03186/K03526/K03527/K06013/K09128/K12503/K12506/K13787/K13789/K14215/K21273/K21275	28	0.0113544
Metabolism	Amino acid metabolism	ko00300	Lysine biosynthesis	23/2466	48/14490	7.17888e-07	3.62723e-06	2.51891e-06	K00003/K00133/K00215/K00290/K00674/K00821/K00841/K00928/K01439/K01586/K01714/K01778/K01928/K01929/K03340/K05822/K05823/K05825/K10206/K12524/K12525/K15792/K16180	23	0.00932685
Metabolism	Lipid metabolism	ko00061	Fatty acid biosynthesis	20/2466	40/14490	1.62922e-06	8.0899e-06	5.61799e-06	K00059/K00208/K00209/K00645/K00647/K00648/K01071/K01716/K01897/K01961/K01962/K01963/K02160/K02371/K02372/K09458/K11263/K11533/K16363/K18474	20	0.0081103
Genetic Information Processing	Replication and repair	ko03440	Homologous recombination	29/2466	72/14490	2.45773e-06	1.1997e-05	8.33127e-06	K01159/K02317/K02335/K02337/K02338/K02339/K02340/K02341/K02342/K02343/K02344/K02345/K02686/K03111/K03550/K03551/K03553/K03581/K03582/K03583/K03584/K03629/K03655/K03763/K04066/K04067/K06187/K07462/K14159	29	0.0117599
Metabolism	Metabolism of cofactors and vitamins	ko00740	Riboflavin metabolism	24/2466	55/14490	3.37841e-06	1.62164e-05	1.12614e-05	K00299/K00484/K00793/K00794/K00878/K01093/K01497/K01498/K01515/K02858/K03186/K05368/K09474/K11752/K11753/K12152/K14379/K14652/K19285/K19286/K20861/K20862/K21063/K21064	24	0.00973236
Metabolism	Metabolism of cofactors and vitamins	ko00760	Nicotinate and nicotinamide metabolism	35/2466	98/14490	6.2171e-06	2.93529e-05	2.03839e-05	K00135/K00278/K00322/K00324/K00325/K00763/K00767/K00858/K00969/K01081/K01916/K01950/K02566/K03426/K03517/K03742/K03743/K03783/K03784/K03787/K04765/K06211/K06989/K08281/K08324/K11751/K12410/K19186/K20445/K20446/K20447/K20448/K20449/K20452/K20453	35	0.014193
Metabolism	Energy metabolism	ko00910	Nitrogen metabolism	27/2466	69/14490	1.02763e-05	4.7735e-05	3.31493e-05	K00260/K00261/K00262/K00265/K00266/K00284/K00362/K00363/K00366/K00370/K00371/K00372/K00374/K00459/K00926/K01501/K01673/K01725/K01915/K02567/K02568/K02575/K02588/K02591/K03385/K05601/K15876	27	0.0109489
Metabolism	Metabolism of other amino acids	ko00470	D-Amino acid metabolism	23/2466	55/14490	1.27454e-05	5.82649e-05	4.04617e-05	K00285/K00824/K01425/K01586/K01753/K01775/K01776/K01777/K01778/K01779/K01844/K01921/K01925/K03367/K05396/K05597/K10793/K10794/K14188/K18011/K19802/K21672/K21898	23	0.00932685
Metabolism	Xenobiotics biodegradation and metabolism	ko00983	Drug metabolism - other enzymes	16/2466	32/14490	1.80627e-05	8.12819e-05	5.64458e-05	K00088/K00757/K00758/K00760/K00799/K00857/K00876/K00940/K01195/K01431/K01464/K01489/K01520/K01951/K03782/K13421	16	0.00648824
Genetic Information Processing	Folding, sorting and degradation	ko03060	Protein export	21/2466	49/14490	1.92155e-05	8.51393e-05	5.91245e-05	K01551/K03070/K03071/K03072/K03073/K03074/K03075/K03076/K03100/K03101/K03106/K03110/K03116/K03117/K03118/K03210/K03217/K03425/K12257/K13280/K13301	21	0.00851582
Metabolism	Xenobiotics biodegradation and metabolism	ko00633	Nitrotoluene degradation	13/2466	23/14490	2.0373e-05	8.89002e-05	6.17362e-05	K00169/K00170/K00171/K00172/K00196/K00198/K06281/K06282/K10678/K10679/K10680/K11180/K11181	13	0.0052717
Cellular Processes	Cell growth and death	ko04112	Cell cycle - Caulobacter	15/2466	31/14490	5.40274e-05	0.000232237	0.000161276	K01338/K01358/K02313/K02314/K02488/K02563/K02651/K03531/K03544/K03588/K03589/K03590/K07716/K11749/K13582	15	0.00608273
Metabolism	Glycan biosynthesis and metabolism	ko00511	Other glycan degradation	12/2466	22/14490	6.87353e-05	0.000291114	0.000202163	K01186/K01190/K01191/K01192/K01201/K01206/K01227/K01444/K12111/K12373/K13714/K15923	12	0.00486618
Metabolism	Metabolism of other amino acids	ko00410	beta-Alanine metabolism	19/2466	46/14490	8.74763e-05	0.000365118	0.000253554	K00128/K00140/K00248/K00823/K01431/K01464/K01579/K01580/K01692/K01782/K01825/K01918/K06016/K07250/K13799/K15372/K17722/K17723/K18933	19	0.00770479
Metabolism	Carbohydrate metabolism	ko00660	C5-Branched dibasic acid metabolism	14/2466	29/14490	9.89784e-05	0.000407225	0.000282795	K00052/K01575/K01652/K01653/K01703/K01704/K01846/K01902/K01903/K04835/K09011/K10218/K11258/K19268	14	0.00567721
Genetic Information Processing	Translation	ko03010	Ribosome	55/2466	201/14490	0.000148468	0.000602234	0.000418218	K02863/K02864/K02867/K02871/K02874/K02876/K02878/K02879/K02881/K02884/K02886/K02887/K02888/K02890/K02892/K02895/K02897/K02899/K02902/K02904/K02906/K02907/K02909/K02911/K02913/K02914/K02916/K02919/K02926/K02931/K02933/K02935/K02939/K02945/K02946/K02948/K02950/K02952/K02954/K02956/K02959/K02961/K02963/K02965/K02967/K02968/K02970/K02982/K02986/K02988/K02990/K02992/K02994/K02996/K07590	55	0.0223033
Genetic Information Processing	Replication and repair	ko03030	DNA replication	22/2466	60/14490	0.000204715	0.000818859	0.000568652	K01972/K02314/K02316/K02335/K02337/K02338/K02339/K02340/K02341/K02342/K02343/K02344/K02345/K03111/K03469/K03470/K03471/K03763/K10742/K10747/K14159/K22316	22	0.00892133
Metabolism	Biosynthesis of other secondary metabolites	ko00521	Streptomycin biosynthesis	11/2466	21/14490	0.000224197	0.000884503	0.000614238	K00010/K00067/K00844/K00845/K00973/K01092/K01710/K01790/K01835/K01858/K15778	11	0.00446067
Metabolism	Lipid metabolism	ko00561	Glycerolipid metabolism	30/2466	95/14490	0.000354581	0.00137999	0.000958328	K00002/K00005/K00128/K00631/K00655/K00863/K00864/K00865/K00901/K01046/K03429/K03621/K05878/K05879/K05881/K06120/K06121/K06122/K07029/K07406/K07407/K08591/K11529/K13677/K13979/K15918/K19002/K19003/K19005/K22251	30	0.0121655
Metabolism	Amino acid metabolism	ko00280	Valine, leucine and isoleucine degradation	24/2466	71/14490	0.000443217	0.00170195	0.00118191	K00020/K00128/K00140/K00186/K00248/K00382/K00626/K00632/K00826/K01028/K01640/K01641/K01692/K01782/K01825/K01847/K01848/K01849/K01965/K01966/K05606/K07250/K11263/K11381	24	0.00973236
Metabolism	Lipid metabolism	ko00564	Glycerophospholipid metabolism	35/2466	118/14490	0.000457988	0.00173553	0.00120523	K00057/K00096/K00105/K00111/K00112/K00113/K00631/K00655/K00901/K00968/K00980/K00981/K00995/K00998/K00999/K01004/K01048/K01058/K01095/K01096/K01114/K01126/K01521/K01613/K03735/K03736/K04019/K05939/K06131/K06132/K07029/K08591/K08744/K17103/K18697	35	0.014193
Metabolism	Glycan biosynthesis and metabolism	ko00552	Teichoic acid biosynthesis	16/2466	41/14490	0.000666163	0.00249162	0.00173029	K00712/K02851/K03367/K03429/K03739/K03740/K05946/K06153/K07271/K09809/K13678/K14188/K18704/K19002/K19005/K19302	16	0.00648824
Cellular Processes	Cellular community - prokaryotes	ko02025	Biofilm formation - Pseudomonas aeruginosa	28/2466	90/14490	0.000716543	0.0026457	0.00183729	K01657/K01658/K01768/K02398/K02405/K03563/K03651/K06596/K07678/K07689/K10914/K11891/K11893/K11895/K11900/K11901/K11903/K11907/K11912/K11913/K12990/K13060/K16011/K21009/K21010/K21011/K21012/K21021	28	0.0113544
Metabolism	Carbohydrate metabolism	ko00053	Ascorbate and aldarate metabolism	21/2466	63/14490	0.00120935	0.00440878	0.00306165	K00002/K00012/K00064/K00128/K00880/K01053/K01195/K01630/K01683/K01706/K01707/K01708/K02821/K02822/K03077/K03078/K03079/K03475/K03476/K08092/K08679	21	0.00851582
Metabolism	Metabolism of other amino acids	ko00430	Taurine and hypotaurine metabolism	12/2466	29/14490	0.00171104	0.00615973	0.00427759	K00259/K00260/K00625/K00681/K00925/K01580/K03119/K03851/K13788/K15024/K15372/K15515	12	0.00486618
Metabolism	Metabolism of other amino acids	ko00480	Glutathione metabolism	19/2466	57/14490	0.00203101	0.00722137	0.00501484	K00031/K00032/K00033/K00036/K00383/K00432/K00681/K00797/K00799/K01255/K01256/K01270/K01460/K01581/K01919/K01920/K07160/K07232/K07751	19	0.00770479
Genetic Information Processing	Replication and repair	ko03410	Base excision repair	18/2466	53/14490	0.00208331	0.00731699	0.00508124	K01142/K01151/K01246/K01247/K01972/K02335/K03575/K03648/K03649/K03652/K03660/K05522/K07462/K10563/K10747/K10773/K13529/K21929	18	0.00729927
Metabolism	Global and overview maps	ko01212	Fatty acid metabolism	25/2466	84/14490	0.00266779	0.00925692	0.00642842	K00059/K00208/K00209/K00248/K00626/K00632/K00645/K00647/K00648/K01692/K01716/K01782/K01825/K01897/K01961/K01962/K01963/K02160/K02371/K02372/K06445/K09458/K11263/K11533/K16363	25	0.0101379
Human Diseases	Drug resistance: antimicrobial	ko01501	beta-Lactam resistance	31/2466	112/14490	0.00315259	0.0108089	0.00750617	K00687/K01207/K01467/K02171/K02172/K02545/K03585/K03587/K03693/K05366/K05515/K08218/K09475/K09476/K10823/K12340/K12552/K12553/K12555/K12556/K15580/K15581/K15582/K15583/K17836/K17837/K18104/K18138/K18139/K18144/K18149	31	0.012571
Metabolism	Metabolism of terpenoids and polyketides	ko01053	Biosynthesis of siderophore group nonribosomal peptides	12/2466	31/14490	0.00333832	0.011311	0.00785486	K00216/K01252/K01851/K02361/K02362/K02363/K02364/K02552/K04783/K04784/K12238/K12240	12	0.00486618
Metabolism	Metabolism of cofactors and vitamins	ko00750	Vitamin B6 metabolism	10/2466	24/14490	0.00387844	0.0129883	0.00901963	K00097/K00275/K00831/K00868/K01733/K03472/K03473/K03474/K06215/K08681	10	0.00405515
Metabolism	Energy metabolism	ko00190	Oxidative phosphorylation	54/2466	224/14490	0.00402217	0.0133148	0.00924637	K00239/K00240/K00241/K00242/K00244/K00245/K00246/K00247/K00330/K00331/K00332/K00333/K00334/K00335/K00336/K00337/K00338/K00339/K00340/K00341/K00342/K00343/K00424/K00425/K00426/K00937/K01507/K02107/K02108/K02109/K02110/K02111/K02112/K02113/K02114/K02115/K02117/K02118/K02119/K02120/K02121/K02122/K02123/K02124/K02257/K02297/K02298/K02299/K02300/K03885/K06019/K13378/K15986/K22468	54	0.0218978
Metabolism	Biosynthesis of other secondary metabolites	ko00261	Monobactam biosynthesis	11/2466	28/14490	0.0042855	0.0139019	0.00965412	K00133/K00215/K00928/K00955/K00956/K00957/K00958/K01714/K12524/K12525/K13811	11	0.00446067
		ko01320	Sulfur cycle	17/2466	52/14490	0.00429608	0.0139019	0.00965412	K00380/K00381/K00390/K00392/K00394/K00395/K00860/K00955/K00956/K00957/K00958/K01738/K08357/K08358/K11180/K11181/K13811	17	0.00689376
Cellular Processes	Cellular community - prokaryotes	ko05111	Biofilm formation - Vibrio cholerae	29/2466	106/14490	0.00503167	0.0161013	0.0111815	K00640/K01791/K01912/K02405/K02453/K02454/K02455/K02456/K02457/K02472/K02777/K02779/K03087/K03092/K03557/K03563/K03606/K03666/K05851/K07173/K07678/K07689/K10914/K10926/K10943/K20945/K20946/K20947/K20955	29	0.0117599
Metabolism	Metabolism of other amino acids	ko00440	Phosphonate and phosphinate metabolism	15/2466	47/14490	0.00905255	0.0284767	0.0197755	K00968/K01841/K03430/K03823/K05306/K05780/K06162/K06163/K06164/K06165/K06166/K06167/K09459/K09994/K20859	15	0.00608273
Metabolism	Lipid metabolism	ko00071	Fatty acid degradation	18/2466	60/14490	0.00909673	0.0284767	0.0197755	K00001/K00121/K00128/K00248/K00252/K00626/K00632/K01692/K01782/K01825/K01897/K01909/K04072/K05297/K05939/K06445/K13953/K13954	18	0.00729927
		ko01310	Nitrogen cycle	13/2466	39/14490	0.00990567	0.0306756	0.0213025	K00362/K00363/K00366/K00370/K00371/K00372/K00374/K02567/K02568/K02588/K02591/K03385/K15876	13	0.0052717
Metabolism	Xenobiotics biodegradation and metabolism	ko00791	Atrazine degradation	7/2466	16/14490	0.0112492	0.0344657	0.0239345	K01428/K01429/K01430/K01457/K01941/K14048/K19837	7	0.00283861
Metabolism	Amino acid metabolism	ko00360	Phenylalanine metabolism	21/2466	75/14490	0.0118336	0.0358746	0.0249129	K00074/K00146/K00285/K00812/K00813/K00817/K00824/K00832/K01426/K01666/K01692/K01912/K02614/K03782/K03825/K10797/K11358/K15866/K18356/K18357/K18360	21	0.00851582

## Sheet: Enrichment_Adults_Control
category	subcategory	ID	Description	GeneRatio	BgRatio	pvalue	p.adjust	qvalue	geneID	Count	GeneFactor
Metabolism	Global and overview maps	ko01230	Biosynthesis of amino acids	168/2650	241/14490	1.11828e-69	3.64558e-67	2.67209e-67	K00003/K00013/K00014/K00030/K00031/K00052/K00053/K00058/K00133/K00134/K00145/K00147/K00215/K00220/K00265/K00266/K00286/K00290/K00548/K00549/K00600/K00611/K00615/K00616/K00619/K00620/K00640/K00641/K00651/K00674/K00765/K00766/K00789/K00800/K00812/K00813/K00817/K00821/K00826/K00831/K00832/K00836/K00841/K00850/K00872/K00873/K00891/K00927/K00928/K00930/K00931/K00948/K01079/K01089/K01243/K01438/K01439/…	168	0.0633962
Metabolism	Global and overview maps	ko01240	Biosynthesis of cofactors	221/2650	380/14490	3.03309e-69	4.94393e-67	3.62374e-67	K00002/K00012/K00059/K00077/K00097/K00128/K00208/K00226/K00228/K00230/K00231/K00254/K00275/K00278/K00287/K00288/K00355/K00382/K00568/K00595/K00600/K00606/K00608/K00609/K00610/K00647/K00652/K00762/K00763/K00767/K00768/K00788/K00789/K00793/K00794/K00796/K00798/K00826/K00831/K00833/K00858/K00859/K00867/K00868/K00878/K00939/K00940/K00941/K00946/K00949/K00950/K00954/K00963/K00966/K00969/K01012/K01053/…	221	0.0833962
Metabolism	Global and overview maps	ko01200	Carbon metabolism	177/2650	378/14490	5.84309e-38	6.34949e-36	4.65397e-36	K00018/K00023/K00024/K00027/K00029/K00030/K00031/K00033/K00034/K00036/K00058/K00074/K00116/K00121/K00123/K00124/K00127/K00131/K00134/K00140/K00161/K00162/K00163/K00164/K00169/K00170/K00171/K00172/K00174/K00175/K00176/K00177/K00194/K00196/K00197/K00198/K00209/K00239/K00240/K00241/K00242/K00244/K00245/K00246/K00247/K00248/K00261/K00281/K00282/K00283/K00297/K00382/K00600/K00605/K00615/K00616/K00625/…	177	0.0667925
Environmental Information Processing	Membrane transport	ko02060	Phosphotransferase system (PTS)	57/2650	72/14490	3.35573e-29	2.73492e-27	2.0046e-27	K00882/K02744/K02745/K02746/K02747/K02750/K02753/K02757/K02759/K02760/K02761/K02768/K02769/K02770/K02771/K02773/K02774/K02775/K02777/K02779/K02781/K02782/K02783/K02784/K02786/K02788/K02791/K02793/K02794/K02795/K02796/K02798/K02800/K02804/K02806/K02810/K02814/K02815/K02819/K02821/K02822/K03475/K08483/K08484/K08485/K11183/K17466/K17467/K19506/K19507/K19508/K19509/K20108/K20112/K20113/K20114/K20118	57	0.0215094
Metabolism	Carbohydrate metabolism	ko00620	Pyruvate metabolism	82/2650	134/14490	2.43088e-28	1.58493e-26	1.1617e-26	K00001/K00002/K00016/K00024/K00027/K00029/K00090/K00101/K00102/K00116/K00121/K00128/K00132/K00138/K00156/K00158/K00161/K00162/K00163/K00169/K00170/K00171/K00172/K00174/K00175/K00244/K00245/K00246/K00247/K00382/K00467/K00625/K00626/K00627/K00656/K00873/K00925/K01006/K01007/K01026/K01067/K01069/K01512/K01571/K01573/K01595/K01596/K01610/K01638/K01649/K01676/K01677/K01678/K01679/K01759/K01895/K01905/…	82	0.0309434
Metabolism	Glycan biosynthesis and metabolism	ko00550	Peptidoglycan biosynthesis	47/2650	55/14490	3.86871e-27	2.102e-25	1.5407e-25	K00075/K00687/K00790/K00806/K00887/K01000/K01921/K01924/K01925/K01928/K01929/K02545/K02563/K03587/K03588/K03693/K03814/K05362/K05363/K05364/K05365/K05366/K05367/K05515/K05837/K06153/K07009/K07258/K07259/K07260/K08384/K08724/K11693/K12551/K12552/K12553/K12554/K12555/K12556/K15792/K18149/K18866/K19302/K21464/K21465/K21466/K21469	47	0.0177358
Metabolism	Carbohydrate metabolism	ko00010	Glycolysis / Gluconeogenesis	70/2650	108/14490	1.40153e-26	6.52713e-25	4.78417e-25	K00001/K00002/K00016/K00121/K00128/K00131/K00134/K00138/K00161/K00162/K00163/K00169/K00170/K00171/K00172/K00174/K00175/K00382/K00627/K00844/K00845/K00850/K00873/K00886/K00895/K00927/K01006/K01007/K01085/K01222/K01223/K01568/K01596/K01610/K01623/K01624/K01689/K01785/K01792/K01803/K01810/K01834/K01835/K01895/K01905/K02446/K02753/K02777/K02779/K02791/K03737/K03841/K04041/K04072/K06859/K11645/K12957/…	70	0.0264151
Cellular Processes	Cell motility	ko02040	Flagellar assembly	46/2650	55/14490	9.23204e-26	3.76205e-24	2.75746e-24	K02386/K02387/K02388/K02389/K02390/K02391/K02392/K02393/K02394/K02395/K02396/K02397/K02398/K02399/K02400/K02401/K02402/K02403/K02405/K02406/K02407/K02408/K02409/K02410/K02411/K02412/K02413/K02414/K02415/K02416/K02417/K02418/K02419/K02420/K02421/K02422/K02423/K02424/K02425/K02556/K02557/K03086/K03092/K03516/K10943/K13820	46	0.0173585
Metabolism	Global and overview maps	ko01232	Nucleotide metabolism	74/2650	123/14490	4.85069e-25	1.75703e-23	1.28784e-23	K00087/K00088/K00364/K00525/K00526/K00560/K00756/K00757/K00758/K00759/K00760/K00761/K00769/K00856/K00857/K00876/K00892/K00939/K00940/K00942/K00943/K00945/K01081/K01129/K01239/K01241/K01250/K01485/K01486/K01487/K01488/K01489/K01493/K01494/K01520/K01756/K01937/K01939/K01951/K02566/K02825/K03465/K03783/K03784/K03787/K03816/K04765/K05810/K06287/K06928/K06952/K06966/K07023/K07043/K08320/K08693/K08722/…	74	0.0279245
Metabolism	Nucleotide metabolism	ko00240	Pyrimidine metabolism	68/2650	114/14490	8.13916e-23	2.65337e-21	1.94483e-21	K00207/K00226/K00254/K00525/K00526/K00560/K00608/K00609/K00610/K00756/K00757/K00758/K00761/K00762/K00857/K00876/K00940/K00943/K00945/K01081/K01119/K01250/K01431/K01464/K01465/K01485/K01489/K01493/K01494/K01520/K01591/K01937/K01955/K01956/K02566/K02823/K02825/K03465/K03787/K04765/K06016/K06287/K06952/K06966/K07023/K07043/K08320/K08693/K08722/K08723/K09020/K09769/K09903/K09913/K10213/K11751/K12700/…	68	0.0256604
Metabolism	Carbohydrate metabolism	ko00500	Starch and sucrose metabolism	65/2650	107/14490	1.74569e-22	5.17359e-21	3.79207e-21	K00688/K00690/K00691/K00692/K00693/K00694/K00697/K00700/K00702/K00703/K00705/K00844/K00845/K00847/K00963/K00975/K00978/K01087/K01176/K01178/K01179/K01182/K01187/K01193/K01194/K01200/K01208/K01210/K01212/K01214/K01222/K01223/K01226/K01232/K01236/K01810/K01835/K01838/K02438/K02750/K02759/K02760/K02761/K02777/K02791/K02810/K02819/K05341/K05342/K05343/K05349/K05350/K05988/K06044/K06859/K06896/K07405/…	65	0.0245283
Metabolism	Carbohydrate metabolism	ko00520	Amino sugar and nucleotide sugar metabolism	69/2650	118/14490	1.96589e-22	5.34067e-21	3.91454e-21	K00012/K00075/K00790/K00820/K00844/K00845/K00847/K00849/K00884/K00886/K00963/K00965/K00966/K00971/K00972/K00973/K00975/K00978/K00992/K01183/K01198/K01207/K01209/K01443/K01452/K01784/K01787/K01788/K01791/K01809/K01810/K01835/K01840/K01854/K02473/K02564/K02744/K02745/K02746/K02747/K02777/K02779/K02791/K02793/K02794/K02795/K02796/K02804/K03431/K04042/K05305/K06859/K07102/K07106/K08678/K08679/K09001/…	69	0.0260377
Cellular Processes	Cellular community - prokaryotes	ko02024	Quorum sensing	119/2650	283/14490	6.61359e-21	1.65848e-19	1.21561e-19	K01114/K01218/K01318/K01497/K01580/K01626/K01635/K01657/K01658/K01728/K01897/K01995/K01996/K01997/K01998/K01999/K02031/K02032/K02033/K02034/K02035/K02052/K02053/K02054/K02055/K02250/K02402/K02403/K03070/K03071/K03073/K03075/K03076/K03106/K03110/K03210/K03217/K03666/K06998/K07173/K07344/K07645/K07666/K07667/K07692/K07699/K07706/K07707/K07711/K07715/K07781/K07782/K07800/K07813/K08321/K08642/K08777/…	119	0.0449057
Metabolism	Nucleotide metabolism	ko00230	Purine metabolism	100/2650	224/14490	5.31058e-20	1.23661e-18	9.06392e-19	K00073/K00087/K00088/K00364/K00525/K00526/K00602/K00759/K00760/K00764/K00769/K00839/K00856/K00860/K00892/K00926/K00939/K00940/K00942/K00948/K00951/K00955/K00956/K00957/K00958/K01081/K01119/K01129/K01139/K01239/K01241/K01428/K01429/K01430/K01466/K01486/K01487/K01488/K01515/K01524/K01525/K01587/K01588/K01589/K01756/K01768/K01835/K01839/K01923/K01933/K01939/K01945/K01951/K01952/K02083/K02566/K03651/…	100	0.0377358
Cellular Processes	Cell motility	ko02030	Bacterial chemotaxis	26/2650	26/14490	5.92826e-20	1.28841e-18	9.44361e-19	K00575/K02410/K02416/K02417/K02556/K02557/K03406/K03407/K03408/K03409/K03410/K03411/K03412/K03413/K03414/K03415/K03776/K05874/K05875/K05876/K05877/K10108/K10439/K10540/K12368/K13924	26	0.00981132
Metabolism	Carbohydrate metabolism	ko00650	Butanoate metabolism	63/2650	115/14490	1.34408e-18	2.73856e-17	2.00727e-17	K00004/K00019/K00023/K00074/K00100/K00109/K00132/K00135/K00169/K00170/K00171/K00172/K00174/K00175/K00209/K00239/K00240/K00241/K00242/K00244/K00245/K00246/K00247/K00248/K00626/K00634/K00656/K00823/K00929/K01027/K01028/K01029/K01034/K01035/K01039/K01040/K01575/K01580/K01615/K01640/K01641/K01652/K01653/K01692/K01715/K01782/K01825/K03366/K03737/K03821/K04072/K07246/K07250/K08324/K11258/K14534/K17865/…	63	0.0237736
Metabolism	Carbohydrate metabolism	ko00051	Fructose and mannose metabolism	64/2650	118/14490	1.4292e-18	2.74069e-17	2.00884e-17	K00008/K00009/K00045/K00064/K00068/K00844/K00847/K00848/K00850/K00863/K00879/K00882/K00895/K00966/K00971/K01218/K01623/K01624/K01628/K01629/K01711/K01729/K01795/K01803/K01805/K01808/K01809/K01813/K01818/K01840/K02377/K02446/K02768/K02769/K02770/K02771/K02781/K02782/K02783/K02793/K02794/K02795/K02796/K02798/K02800/K02814/K02815/K03332/K03841/K04041/K05305/K07026/K11645/K12660/K15778/K15856/K16011/…	64	0.0241509
Metabolism	Global and overview maps	ko01250	Biosynthesis of nucleotide sugars	96/2650	221/14490	2.94446e-18	5.33275e-17	3.90873e-17	K00012/K00067/K00075/K00523/K00790/K00820/K00844/K00845/K00847/K00849/K00884/K00886/K00963/K00965/K00966/K00971/K00972/K00973/K00975/K00978/K00979/K00983/K00992/K01627/K01654/K01709/K01710/K01711/K01784/K01790/K01791/K01809/K01810/K01835/K01840/K01854/K02377/K02472/K02473/K02474/K02805/K03270/K03271/K03272/K03273/K03274/K03431/K04042/K05305/K06041/K07031/K07102/K07806/K08068/K08678/K08679/K09001/…	96	0.0362264
Metabolism	Glycan biosynthesis and metabolism	ko00541	Biosynthesis of various nucleotide sugars	68/2650	135/14490	2.19635e-17	3.76848e-16	2.76217e-16	K00012/K00067/K00523/K00963/K00966/K00971/K00972/K00973/K00978/K00979/K00983/K01627/K01639/K01654/K01709/K01710/K01711/K01790/K01791/K02377/K02472/K02473/K02474/K02805/K03270/K03271/K03272/K03273/K03274/K04042/K06041/K07031/K07806/K08068/K10011/K10012/K11528/K12452/K13010/K13014/K13015/K13016/K13017/K13018/K13019/K13020/K15669/K15856/K15894/K15897/K15898/K15899/K15912/K16011/K16704/K16881/K18429/…	68	0.0256604
Metabolism	Amino acid metabolism	ko00270	Cysteine and methionine metabolism	65/2650	128/14490	6.57726e-17	1.07209e-15	7.85809e-16	K00003/K00016/K00024/K00058/K00133/K00547/K00548/K00549/K00558/K00640/K00641/K00651/K00772/K00789/K00797/K00812/K00813/K00826/K00831/K00832/K00872/K00899/K00928/K01011/K01243/K01251/K01505/K01611/K01697/K01738/K01739/K01740/K01752/K01758/K01760/K01761/K01919/K01920/K05396/K05810/K07173/K08963/K08964/K08966/K08967/K08968/K08969/K09758/K09880/K10764/K11358/K12339/K12524/K12525/K12960/K13060/K14155/…	65	0.0245283
Metabolism	Amino acid metabolism	ko00250	Alanine, aspartate and glutamate metabolism	44/2650	70/14490	1.84801e-16	2.86882e-15	2.10275e-15	K00135/K00259/K00260/K00261/K00262/K00265/K00266/K00278/K00294/K00608/K00609/K00610/K00764/K00812/K00813/K00820/K00823/K00830/K01424/K01425/K01580/K01744/K01755/K01756/K01779/K01914/K01915/K01939/K01940/K01953/K01955/K01956/K05597/K07250/K08324/K09758/K11358/K13051/K13566/K13821/K14260/K14681/K19244/K22457	44	0.0166038
Metabolism	Carbohydrate metabolism	ko00030	Pentose phosphate pathway	51/2650	89/14490	2.01067e-16	2.97945e-15	2.18384e-15	K00032/K00033/K00034/K00036/K00090/K00117/K00131/K00615/K00616/K00850/K00851/K00852/K00874/K00895/K00948/K01053/K01057/K01619/K01621/K01623/K01624/K01625/K01690/K01783/K01807/K01808/K01810/K01835/K01839/K02446/K03738/K03841/K04041/K05774/K06151/K06152/K06859/K07404/K08093/K08094/K11441/K11529/K11645/K13810/K15778/K16370/K17463/K17466/K17467/K17468/K21071	51	0.0192453
Cellular Processes	Cellular community - prokaryotes	ko02026	Biofilm formation - Escherichia coli	40/2650	61/14490	5.02286e-16	7.11935e-15	5.21825e-15	K00688/K00694/K00703/K00975/K01991/K02398/K02402/K02403/K02405/K02425/K02777/K03087/K03563/K03566/K03567/K04761/K05851/K06204/K07173/K07638/K07648/K07659/K07676/K07677/K07678/K07687/K07689/K07773/K07781/K07782/K10914/K11531/K11931/K11936/K14051/K18968/K21084/K21086/K21087/K21090	40	0.0150943
Human Diseases	Drug resistance: antimicrobial	ko01503	Cationic antimicrobial peptide (CAMP) resistance	37/2650	54/14490	7.17763e-16	9.74961e-15	7.14615e-15	K00677/K01406/K01448/K03367/K03585/K03673/K03739/K03740/K03760/K03767/K04771/K06079/K07264/K07637/K07640/K07643/K07660/K07662/K07771/K07806/K10011/K10012/K12340/K12962/K12963/K12973/K12975/K13014/K14188/K14205/K18138/K19226/K19227/K19228/K19229/K19230/K19236	37	0.0139623
Metabolism	Carbohydrate metabolism	ko00020	Citrate cycle (TCA cycle)	43/2650	70/14490	1.3771e-15	1.79574e-14	1.31622e-14	K00024/K00030/K00031/K00116/K00161/K00162/K00163/K00164/K00169/K00170/K00171/K00172/K00174/K00175/K00176/K00177/K00239/K00240/K00241/K00242/K00244/K00245/K00246/K00247/K00382/K00627/K00658/K01596/K01610/K01647/K01659/K01676/K01677/K01678/K01679/K01681/K01682/K01902/K01903/K01958/K01960/K03737/K18118	43	0.0162264
Metabolism	Carbohydrate metabolism	ko00640	Propanoate metabolism	55/2650	104/14490	1.62665e-15	2.03957e-14	1.49494e-14	K00005/K00016/K00048/K00086/K00140/K00169/K00170/K00171/K00172/K00248/K00382/K00625/K00656/K00823/K00925/K01026/K01637/K01659/K01682/K01692/K01699/K01734/K01782/K01825/K01847/K01848/K01849/K01895/K01902/K01903/K01905/K01961/K01962/K01963/K01965/K01966/K02160/K03416/K05606/K07250/K08325/K11263/K11381/K13788/K13919/K13920/K13921/K13922/K15024/K17489/K18471/K19745/K20626/K20627/K22224	55	0.0207547
Environmental Information Processing	Membrane transport	ko03070	Bacterial secretion system	44/2650	74/14490	3.57473e-15	4.31616e-14	3.1636e-14	K02452/K02453/K02454/K02455/K02456/K02457/K02458/K02459/K02460/K02462/K02464/K03070/K03071/K03072/K03073/K03074/K03075/K03076/K03106/K03110/K03116/K03117/K03118/K03195/K03200/K03201/K03205/K03210/K03217/K03224/K03227/K03425/K11891/K11892/K11903/K11904/K11906/K11907/K11912/K11913/K12257/K12340/K12341/K13301	44	0.0166038
Metabolism	Carbohydrate metabolism	ko00630	Glyoxylate and dicarboxylate metabolism	59/2650	118/14490	4.43256e-15	5.16077e-14	3.78268e-14	K00015/K00018/K00023/K00024/K00042/K00048/K00090/K00104/K00123/K00124/K00127/K00281/K00282/K00283/K00284/K00382/K00600/K00605/K00626/K00830/K00865/K01091/K01433/K01458/K01601/K01625/K01637/K01638/K01647/K01659/K01681/K01682/K01816/K01846/K01847/K01848/K01849/K01895/K01915/K01965/K01966/K02437/K03779/K03780/K03781/K04835/K05606/K05825/K07130/K07246/K07248/K07749/K11263/K11473/K11529/K12972/K15918/…	59	0.0222642
Metabolism	Energy metabolism	ko00720	Other carbon fixation pathways	60/2650	122/14490	6.87851e-15	7.7324e-14	5.66759e-14	K00024/K00031/K00169/K00170/K00171/K00172/K00174/K00175/K00176/K00177/K00194/K00196/K00197/K00198/K00239/K00240/K00241/K00242/K00244/K00245/K00246/K00247/K00297/K00625/K00626/K00925/K01006/K01007/K01491/K01595/K01676/K01677/K01678/K01679/K01681/K01682/K01847/K01848/K01849/K01895/K01902/K01903/K01938/K01958/K01960/K01961/K01962/K01963/K02160/K03737/K05299/K05606/K09709/K13788/K14138/K14534/K15022/…	60	0.0226415
Metabolism	Metabolism of cofactors and vitamins	ko00770	Pantothenate and CoA biosynthesis	32/2650	45/14490	1.25075e-14	1.35915e-13	9.96212e-14	K00053/K00077/K00128/K00207/K00606/K00826/K00859/K00867/K00954/K00997/K01431/K01464/K01579/K01598/K01652/K01653/K01687/K01918/K01947/K03525/K04765/K06016/K06133/K08682/K09680/K11258/K13038/K13799/K17722/K17723/K18933/K21977	32	0.0120755
Metabolism	Global and overview maps	ko01210	2-Oxocarboxylic acid metabolism	56/2650	113/14490	3.59071e-14	3.77603e-13	2.76771e-13	K00030/K00031/K00052/K00053/K00133/K00145/K00161/K00162/K00163/K00164/K00169/K00170/K00171/K00172/K00174/K00175/K00176/K00177/K00186/K00187/K00382/K00619/K00620/K00627/K00658/K00812/K00813/K00821/K00826/K00830/K00836/K00928/K00930/K01438/K01575/K01647/K01649/K01652/K01653/K01659/K01681/K01682/K01687/K01703/K01704/K03737/K05825/K09011/K11258/K11358/K11381/K14260/K14681/K14682/K22477/K22478	56	0.0211321
Metabolism	Amino acid metabolism	ko00260	Glycine, serine and threonine metabolism	54/2650	110/14490	1.68916e-13	1.72083e-12	1.26131e-12	K00003/K00018/K00058/K00060/K00090/K00108/K00130/K00133/K00281/K00282/K00283/K00303/K00382/K00600/K00605/K00613/K00639/K00830/K00831/K00836/K00865/K00872/K00928/K00998/K01079/K01620/K01695/K01696/K01697/K01733/K01752/K01753/K01754/K01758/K01834/K02203/K02204/K02437/K06001/K06718/K11529/K12524/K12525/K12972/K13745/K15633/K15634/K15635/K15918/K16066/K17103/K17217/K20801/K22305	54	0.0203774
Metabolism	Amino acid metabolism	ko00400	Phenylalanine, tyrosine and tryptophan biosynthesis	41/2650	74/14490	8.30846e-13	8.20775e-12	6.01601e-12	K00014/K00220/K00766/K00800/K00812/K00813/K00817/K00832/K00891/K01609/K01626/K01657/K01658/K01695/K01696/K01713/K01735/K01736/K01817/K03785/K03786/K03856/K04092/K04516/K04517/K04518/K05358/K05887/K06001/K06208/K06209/K11358/K11646/K13497/K13498/K13503/K13829/K13832/K13853/K14170/K14187	41	0.0154717
Metabolism	Carbohydrate metabolism	ko00052	Galactose metabolism	42/2650	81/14490	8.32841e-12	7.98547e-11	5.85309e-11	K00844/K00845/K00849/K00850/K00883/K00917/K00963/K00965/K01182/K01187/K01190/K01193/K01220/K01631/K01635/K01684/K01784/K01785/K01804/K01819/K01835/K01854/K02082/K02744/K02745/K02746/K02747/K02773/K02774/K02775/K02786/K02788/K07406/K07407/K08302/K12111/K12308/K15778/K16370/K16371/K17716/K21071	42	0.0158491
Metabolism	Carbohydrate metabolism	ko00040	Pentose and glucuronate interconversions	45/2650	92/14490	2.05128e-11	1.91062e-10	1.40042e-10	K00002/K00008/K00012/K00040/K00041/K00065/K00848/K00853/K00854/K00879/K00880/K00963/K01051/K01195/K01213/K01628/K01629/K01685/K01686/K01728/K01730/K01783/K01804/K01805/K01812/K01815/K01818/K03077/K03078/K03079/K05352/K08092/K08322/K08323/K09988/K14274/K16849/K16850/K19551/K21030/K21619/K21680/K21681/K22187/K22397	45	0.0169811
Metabolism	Amino acid metabolism	ko00220	Arginine biosynthesis	36/2650	67/14490	6.74492e-11	6.1079e-10	4.47689e-10	K00145/K00260/K00261/K00262/K00491/K00611/K00619/K00620/K00812/K00813/K00821/K00926/K00930/K01425/K01428/K01429/K01430/K01438/K01457/K01476/K01478/K01755/K01915/K01940/K01941/K01955/K01956/K05597/K09065/K11358/K14048/K14260/K14681/K14682/K22477/K22478	36	0.0135849
Metabolism	Metabolism of cofactors and vitamins	ko00860	Porphyrin metabolism	59/2650	142/14490	8.50217e-11	7.4911e-10	5.49074e-10	K00228/K00230/K00231/K00595/K00768/K00798/K01195/K01599/K01698/K01719/K01749/K01772/K01845/K01885/K02188/K02189/K02190/K02191/K02224/K02226/K02227/K02230/K02231/K02232/K02233/K02257/K02302/K02303/K02304/K02492/K02495/K02496/K03394/K03399/K03404/K03405/K03594/K03795/K04032/K04034/K04037/K04720/K05895/K05934/K05936/K06042/K08100/K09882/K09883/K13541/K13542/K13543/K16651/K19221/K21479/K21480/K22226/…	59	0.0222642
Genetic Information Processing	Folding, sorting and degradation	ko04122	Sulfur relay system	21/2650	29/14490	2.8143e-10	2.41437e-09	1.76965e-09	K00566/K01011/K03148/K03151/K03154/K03635/K03636/K03637/K03638/K03639/K03831/K04085/K04487/K07235/K07236/K07237/K11179/K21028/K21029/K21140/K21147	21	0.00792453
Metabolism	Glycan biosynthesis and metabolism	ko00540	Lipopolysaccharide biosynthesis	29/2650	50/14490	4.20449e-10	3.51452e-09	2.57603e-09	K00677/K00748/K00912/K02517/K02527/K02535/K02536/K02560/K02841/K02843/K02844/K02847/K02849/K03269/K03275/K03278/K03760/K07264/K09778/K09949/K12973/K12974/K12975/K12976/K12977/K16363/K19353/K19354/K19803	29	0.0109434
Metabolism	Energy metabolism	ko00920	Sulfur metabolism	54/2650	131/14490	7.52268e-10	6.13098e-09	4.49381e-09	K00184/K00185/K00299/K00380/K00381/K00385/K00390/K00392/K00394/K00395/K00640/K00641/K00651/K00860/K00955/K00956/K00957/K00958/K01011/K01082/K01738/K01739/K02045/K02046/K02047/K02048/K02439/K03119/K04091/K06881/K07306/K07307/K07308/K08352/K08357/K10764/K10831/K11180/K11181/K13811/K15551/K15552/K15553/K15554/K15555/K15762/K16936/K16937/K16950/K16951/K17217/K17218/K20036/K21308	54	0.0203774
Human Diseases	Drug resistance: antimicrobial	ko01502	Vancomycin resistance	17/2650	22/14490	2.82123e-09	2.24322e-08	1.64421e-08	K01000/K01775/K01921/K01929/K02563/K07260/K08641/K15739/K18344/K18345/K18346/K18348/K18349/K18350/K18353/K18856/K18866	17	0.00641509
Metabolism	Metabolism of cofactors and vitamins	ko00790	Folate biosynthesis	38/2650	84/14490	1.17238e-08	9.09992e-08	6.66995e-08	K00287/K00796/K00950/K01077/K01113/K01495/K01497/K01633/K01664/K01665/K01737/K02619/K03342/K03635/K03637/K03638/K03639/K03750/K03752/K03831/K06879/K06897/K06920/K07141/K08310/K09007/K09457/K10026/K11754/K13818/K13940/K13941/K13950/K14652/K17364/K18590/K19965/K22100	38	0.0143396
Genetic Information Processing	Replication and repair	ko03430	Mismatch repair	25/2650	44/14490	1.21618e-08	9.22031e-08	6.75819e-08	K01141/K01972/K02337/K02338/K02339/K02340/K02341/K02342/K02343/K02344/K02345/K03111/K03555/K03572/K03573/K03601/K03602/K03657/K03763/K06223/K07456/K07462/K10747/K10857/K14159	25	0.00943396
Metabolism	Amino acid metabolism	ko00290	Valine, leucine and isoleucine biosynthesis	15/2650	19/14490	1.52156e-08	1.12734e-07	8.26301e-08	K00052/K00053/K00263/K00826/K00835/K01649/K01652/K01653/K01687/K01703/K01704/K01754/K09011/K11258/K14260	15	0.00566038
Metabolism	Energy metabolism	ko00680	Methane metabolism	68/2650	196/14490	2.81324e-08	2.03804e-07	1.49382e-07	K00018/K00024/K00058/K00121/K00123/K00124/K00127/K00169/K00170/K00171/K00172/K00194/K00196/K00197/K00198/K00441/K00600/K00625/K00830/K00831/K00850/K00863/K00925/K01007/K01070/K01079/K01595/K01623/K01624/K01689/K01834/K01895/K02203/K02446/K03388/K03389/K03390/K03532/K03533/K03841/K04041/K04480/K05299/K05979/K07811/K07812/K08093/K08094/K11261/K11529/K11645/K11779/K13788/K14080/K14083/K14940/K15022/…	68	0.0256604
Metabolism	Energy metabolism	ko00710	Carbon fixation by Calvin cycle	22/2650	37/14490	2.94125e-08	2.08445e-07	1.52784e-07	K00024/K00029/K00134/K00615/K00616/K00855/K00927/K01006/K01595/K01601/K01610/K01623/K01624/K01783/K01803/K01807/K01808/K02446/K03841/K04041/K11645/K13810	22	0.00830189
Metabolism	Amino acid metabolism	ko00330	Arginine and proline metabolism	46/2650	115/14490	4.04898e-08	2.80844e-07	2.0585e-07	K00128/K00147/K00286/K00294/K00318/K00491/K00613/K00657/K00673/K00797/K00812/K00813/K00819/K00824/K00840/K00931/K01259/K01426/K01470/K01474/K01476/K01480/K01484/K01485/K01581/K01583/K01584/K01585/K01611/K01750/K01777/K02626/K05526/K06447/K09123/K09251/K09472/K10536/K10793/K10794/K11358/K12251/K12256/K13747/K13821/K21672	46	0.0173585
Metabolism	Metabolism of cofactors and vitamins	ko00670	One carbon pool by folate	31/2650	65/14490	5.7022e-08	3.87275e-07	2.8386e-07	K00108/K00130/K00281/K00282/K00283/K00287/K00288/K00297/K00382/K00547/K00548/K00560/K00600/K00602/K00603/K00605/K00789/K01251/K01433/K01491/K01697/K01746/K01758/K01934/K01938/K02437/K03465/K11175/K13990/K17217/K18590	31	0.0116981
Metabolism	Amino acid metabolism	ko00340	Histidine metabolism	25/2650	47/14490	7.23086e-08	4.81074e-07	3.52611e-07	K00013/K00128/K00603/K00765/K00817/K01089/K01458/K01468/K01479/K01496/K01523/K01590/K01663/K01693/K01712/K01745/K01814/K02500/K02501/K02502/K04486/K05603/K11755/K13990/K17363	25	0.00943396
Genetic Information Processing	Translation	ko00970	Aminoacyl-tRNA biosynthesis	31/2650	66/14490	8.87832e-08	5.78866e-07	4.2429e-07	K00604/K01042/K01866/K01867/K01868/K01869/K01870/K01872/K01873/K01874/K01875/K01876/K01878/K01879/K01880/K01881/K01883/K01885/K01886/K01887/K01889/K01890/K01892/K01893/K02433/K02434/K02435/K04566/K04567/K09698/K09759	31	0.0116981
Metabolism	Metabolism of other amino acids	ko00450	Selenocompound metabolism	21/2650	36/14490	9.68687e-08	6.07292e-07	4.45125e-07	K00384/K00548/K00549/K00955/K00956/K00957/K00958/K01008/K01042/K01739/K01758/K01760/K01761/K01874/K07309/K07310/K11717/K12527/K12528/K13811/K14155	21	0.00792453
Metabolism	Metabolism of cofactors and vitamins	ko00730	Thiamine metabolism	21/2650	36/14490	9.68687e-08	6.07292e-07	4.45125e-07	K00788/K00878/K00939/K00941/K00946/K00949/K01077/K01662/K03146/K03147/K03148/K03149/K03150/K03151/K03707/K04487/K06928/K06949/K07251/K14153/K21219	21	0.00792453
Metabolism	Metabolism of cofactors and vitamins	ko00130	Ubiquinone and other terpenoid-quinone biosynthesis	30/2650	64/14490	1.51182e-07	9.29911e-07	6.81594e-07	K00355/K00568/K01075/K01661/K01851/K01911/K02361/K02548/K02549/K02551/K02552/K03179/K03181/K03182/K03183/K03184/K03185/K03186/K03809/K08680/K11782/K11783/K11784/K11785/K18285/K18534/K18800/K19222/K19267/K20810	30	0.0113208
Metabolism	Metabolism of cofactors and vitamins	ko00780	Biotin metabolism	16/2650	24/14490	2.47909e-07	1.49664e-06	1.09699e-06	K00059/K00208/K00647/K00652/K00833/K01012/K01906/K01935/K01947/K02169/K02170/K02372/K03524/K08351/K09458/K09789	16	0.00603774
Metabolism	Metabolism of cofactors and vitamins	ko00740	Riboflavin metabolism	26/2650	55/14490	8.24553e-07	4.88735e-06	3.58227e-06	K00299/K00484/K00793/K00794/K00878/K01093/K01497/K01498/K01515/K02858/K03186/K05368/K09474/K11752/K11753/K12152/K14379/K14652/K19285/K19286/K20861/K20862/K21063/K21064/K22393/K22394	26	0.00981132
Metabolism	Metabolism of cofactors and vitamins	ko00785	Lipoic acid metabolism	18/2650	31/14490	8.89907e-07	5.18053e-06	3.79716e-06	K00161/K00162/K00163/K00164/K00281/K00282/K00283/K00382/K00605/K00627/K00658/K02437/K03644/K03800/K03801/K11381/K16869/K18821	18	0.00679245
Metabolism	Metabolism of terpenoids and polyketides	ko00900	Terpenoid backbone biosynthesis	28/2650	64/14490	2.20652e-06	1.26197e-05	9.24985e-06	K00054/K00099/K00626/K00795/K00805/K00806/K00869/K00919/K00938/K00991/K01597/K01641/K01662/K01770/K01823/K02523/K03186/K03526/K03527/K06013/K09128/K12503/K12506/K13787/K13789/K14215/K21273/K21275	28	0.010566
Metabolism	Amino acid metabolism	ko00300	Lysine biosynthesis	23/2650	48/14490	2.63463e-06	1.48084e-05	1.08541e-05	K00003/K00133/K00215/K00290/K00674/K00821/K00841/K00928/K01439/K01586/K01714/K01778/K01928/K01929/K03340/K05822/K05823/K05825/K10206/K12524/K12525/K15792/K16180	23	0.00867925
Metabolism	Metabolism of other amino acids	ko00470	D-Amino acid metabolism	25/2650	55/14490	3.28826e-06	1.8169e-05	1.33173e-05	K00285/K00824/K01425/K01586/K01753/K01775/K01776/K01777/K01778/K01779/K01844/K01921/K01925/K03367/K05396/K05597/K10793/K10794/K14188/K17898/K17899/K18011/K19802/K21672/K21898	25	0.00943396
Metabolism	Energy metabolism	ko00910	Nitrogen metabolism	29/2650	69/14490	3.91843e-06	2.12901e-05	1.5605e-05	K00260/K00261/K00262/K00265/K00266/K00284/K00362/K00363/K00366/K00370/K00371/K00372/K00374/K00459/K00926/K01501/K01673/K01674/K01725/K01915/K02567/K02568/K02575/K02586/K02588/K02591/K03385/K05601/K15876	29	0.0109434
Metabolism	Lipid metabolism	ko00061	Fatty acid biosynthesis	20/2650	40/14490	5.18233e-06	2.76957e-05	2.03001e-05	K00059/K00208/K00209/K00645/K00647/K00648/K01071/K01716/K01897/K01961/K01962/K01963/K02160/K02371/K02372/K09458/K11263/K11533/K16363/K18474	20	0.00754717
Metabolism	Xenobiotics biodegradation and metabolism	ko00983	Drug metabolism - other enzymes	17/2650	32/14490	9.3169e-06	4.89888e-05	3.59072e-05	K00088/K00207/K00757/K00758/K00760/K00799/K00857/K00876/K00940/K01195/K01431/K01464/K01489/K01520/K01951/K03782/K13421	17	0.00641509
Genetic Information Processing	Replication and repair	ko03440	Homologous recombination	29/2650	72/14490	1.06948e-05	5.53413e-05	4.05633e-05	K01159/K02317/K02335/K02337/K02338/K02339/K02340/K02341/K02342/K02343/K02344/K02345/K02686/K03111/K03550/K03551/K03553/K03581/K03582/K03583/K03584/K03629/K03655/K03763/K04066/K04067/K06187/K07462/K14159	29	0.0109434
Metabolism	Metabolism of cofactors and vitamins	ko00760	Nicotinate and nicotinamide metabolism	36/2650	98/14490	1.1792e-05	6.00657e-05	4.40262e-05	K00135/K00278/K00322/K00324/K00325/K00763/K00767/K00858/K00969/K01081/K01916/K01950/K02566/K03426/K03517/K03742/K03743/K03783/K03784/K03787/K04765/K06211/K06989/K08281/K08324/K08693/K11751/K12410/K19186/K20445/K20446/K20447/K20448/K20449/K20452/K20453	36	0.0135849
Metabolism	Glycan biosynthesis and metabolism	ko00511	Other glycan degradation	13/2650	22/14490	2.36387e-05	0.000118557	8.68987e-05	K01186/K01190/K01191/K01192/K01201/K01206/K01227/K01444/K12111/K12373/K13714/K15923/K17108	13	0.00490566
Metabolism	Amino acid metabolism	ko00280	Valine, leucine and isoleucine degradation	28/2650	71/14490	2.40497e-05	0.000118791	8.70698e-05	K00020/K00128/K00140/K00186/K00187/K00248/K00263/K00382/K00626/K00632/K00826/K01027/K01028/K01029/K01640/K01641/K01692/K01782/K01825/K01847/K01848/K01849/K01965/K01966/K05606/K07250/K11263/K11381	28	0.010566
Cellular Processes	Cellular community - prokaryotes	ko02025	Biofilm formation - Pseudomonas aeruginosa	33/2650	90/14490	2.80692e-05	0.000136575	0.000100105	K01657/K01658/K01768/K02398/K02405/K03563/K03651/K06596/K07678/K07689/K10914/K11891/K11893/K11895/K11900/K11901/K11902/K11903/K11907/K11912/K11913/K12990/K13060/K16011/K20974/K21007/K21009/K21010/K21011/K21012/K21021/K21022/K21025	33	0.0124528
Metabolism	Xenobiotics biodegradation and metabolism	ko00633	Nitrotoluene degradation	13/2650	23/14490	4.52629e-05	0.000216996	0.000159051	K00169/K00170/K00171/K00172/K00196/K00198/K06281/K06282/K10678/K10679/K10680/K11180/K11181	13	0.00490566
Genetic Information Processing	Folding, sorting and degradation	ko03060	Protein export	21/2650	49/14490	5.8622e-05	0.000276968	0.000203008	K01551/K03070/K03071/K03072/K03073/K03074/K03075/K03076/K03100/K03101/K03106/K03110/K03116/K03117/K03118/K03210/K03217/K03425/K12257/K13280/K13301	21	0.00792453
Metabolism	Metabolism of other amino acids	ko00410	beta-Alanine metabolism	20/2650	46/14490	6.83928e-05	0.000318515	0.000233461	K00128/K00140/K00207/K00248/K00823/K01431/K01464/K01579/K01580/K01692/K01782/K01825/K01918/K06016/K07250/K13799/K15372/K17722/K17723/K18933	20	0.00754717
Cellular Processes	Cellular community - prokaryotes	ko05111	Biofilm formation - Vibrio cholerae	36/2650	106/14490	8.16216e-05	0.000374769	0.000274694	K00640/K01791/K01912/K02405/K02452/K02453/K02454/K02455/K02456/K02457/K02458/K02459/K02460/K02462/K02472/K02777/K02779/K03087/K03092/K03557/K03563/K03606/K03666/K05851/K07173/K07678/K07689/K10914/K10926/K10939/K10943/K16554/K20945/K20946/K20947/K20955	36	0.0135849
Cellular Processes	Cell growth and death	ko04112	Cell cycle - Caulobacter	15/2650	31/14490	0.000127378	0.00057674	0.000422731	K01338/K01358/K02313/K02314/K02488/K02563/K02651/K03531/K03544/K03588/K03589/K03590/K07716/K11749/K13582	15	0.00566038
Metabolism	Carbohydrate metabolism	ko00660	C5-Branched dibasic acid metabolism	14/2650	29/14490	0.000220426	0.000984369	0.000721511	K00052/K01575/K01652/K01653/K01703/K01704/K01846/K01902/K01903/K04835/K09011/K10218/K11258/K19268	14	0.00528302
Metabolism	Biosynthesis of other secondary metabolites	ko00521	Streptomycin biosynthesis	11/2650	21/14490	0.000432222	0.00190411	0.00139565	K00010/K00067/K00844/K00845/K00973/K01092/K01710/K01790/K01835/K01858/K15778	11	0.00415094
Metabolism	Glycan biosynthesis and metabolism	ko00552	Teichoic acid biosynthesis	17/2650	41/14490	0.000469274	0.00203978	0.00149509	K00712/K02851/K03367/K03429/K03739/K03740/K05946/K06153/K07271/K09809/K13678/K14188/K18704/K19002/K19005/K19302/K21592	17	0.00641509
Metabolism	Energy metabolism	ko00190	Oxidative phosphorylation	61/2650	224/14490	0.00057937	0.00248519	0.00182156	K00239/K00240/K00241/K00242/K00244/K00245/K00246/K00247/K00330/K00331/K00332/K00333/K00334/K00335/K00336/K00337/K00338/K00339/K00340/K00341/K00342/K00343/K00424/K00425/K00426/K00937/K01507/K02107/K02108/K02109/K02110/K02111/K02112/K02113/K02114/K02115/K02117/K02118/K02119/K02120/K02121/K02122/K02123/K02124/K02257/K02274/K02275/K02276/K02277/K02297/K02298/K02299/K02300/K03885/K05576/K05580/K06019/…	61	0.0230189
Human Diseases	Drug resistance: antimicrobial	ko01501	beta-Lactam resistance	35/2650	112/14490	0.000617577	0.00261467	0.00191647	K00687/K01207/K01467/K02171/K02172/K02545/K03585/K03587/K03693/K05366/K05515/K08218/K09475/K09476/K10823/K12340/K12552/K12553/K12555/K12556/K15580/K15581/K15582/K15583/K17836/K17837/K17838/K18094/K18095/K18104/K18138/K18139/K18144/K18148/K18149	35	0.0132075
Metabolism	Metabolism of other amino acids	ko00430	Taurine and hypotaurine metabolism	13/2650	29/14490	0.000898769	0.00375639	0.00275331	K00259/K00260/K00625/K00681/K00925/K01580/K03119/K03851/K13788/K15024/K15372/K15515/K19244	13	0.00490566
Genetic Information Processing	Translation	ko03010	Ribosome	55/2650	201/14490	0.000929324	0.00383493	0.00281088	K02863/K02864/K02867/K02871/K02874/K02876/K02878/K02879/K02881/K02884/K02886/K02887/K02888/K02890/K02892/K02895/K02897/K02899/K02902/K02904/K02906/K02907/K02909/K02911/K02913/K02914/K02916/K02919/K02926/K02931/K02933/K02935/K02939/K02945/K02946/K02948/K02950/K02952/K02954/K02956/K02959/K02961/K02963/K02965/K02967/K02968/K02970/K02982/K02986/K02988/K02990/K02992/K02994/K02996/K07590	55	0.0207547
Metabolism	Lipid metabolism	ko00561	Glycerolipid metabolism	30/2650	95/14490	0.00121307	0.00494327	0.00362325	K00002/K00005/K00086/K00128/K00631/K00655/K00863/K00864/K00865/K00901/K01046/K03429/K03621/K05878/K05879/K05881/K06120/K06121/K06122/K07029/K07406/K07407/K08591/K11529/K13677/K13979/K15918/K19002/K19005/K22251	30	0.0113208
Metabolism	Carbohydrate metabolism	ko00053	Ascorbate and aldarate metabolism	22/2650	63/14490	0.00123987	0.00499009	0.00365757	K00002/K00012/K00064/K00128/K00880/K01053/K01195/K01630/K01683/K01706/K01707/K01708/K02821/K02822/K03077/K03078/K03079/K03475/K03476/K08092/K08679/K20023	22	0.00830189
Genetic Information Processing	Replication and repair	ko03030	DNA replication	21/2650	60/14490	0.00153441	0.00610022	0.00447126	K01972/K02314/K02316/K02335/K02337/K02338/K02339/K02340/K02341/K02342/K02343/K02344/K02345/K03111/K03469/K03470/K03471/K03763/K10742/K10747/K14159	21	0.00792453
Metabolism	Lipid metabolism	ko00564	Glycerophospholipid metabolism	35/2650	118/14490	0.00172649	0.00678115	0.00497036	K00057/K00096/K00105/K00111/K00112/K00113/K00631/K00655/K00901/K00968/K00980/K00981/K00995/K00998/K00999/K01004/K01048/K01058/K01095/K01096/K01114/K01126/K01521/K01613/K03735/K03736/K04019/K05939/K06131/K06132/K07029/K08591/K08744/K17103/K18697	35	0.0132075
Genetic Information Processing	Replication and repair	ko03410	Base excision repair	19/2650	53/14490	0.00183564	0.00712404	0.00522169	K01142/K01151/K01246/K01247/K01972/K02335/K03575/K03648/K03649/K03652/K03660/K05522/K07462/K10563/K10747/K10773/K10800/K13529/K21929	19	0.00716981
Metabolism	Metabolism of other amino acids	ko00480	Glutathione metabolism	20/2650	57/14490	0.00189997	0.00720572	0.00528156	K00031/K00032/K00033/K00036/K00383/K00432/K00681/K00797/K00799/K01255/K01256/K01270/K01460/K01581/K01919/K01920/K06048/K07160/K07232/K07751	20	0.00754717
Metabolism	Metabolism of terpenoids and polyketides	ko01053	Biosynthesis of siderophore group nonribosomal peptides	13/2650	31/14490	0.0019009	0.00720572	0.00528156	K00216/K01252/K01851/K02361/K02362/K02363/K02364/K02552/K04783/K04784/K04786/K12238/K12240	13	0.00490566
Metabolism	Biosynthesis of other secondary metabolites	ko00261	Monobactam biosynthesis	12/2650	28/14490	0.00226173	0.008475	0.0062119	K00133/K00215/K00928/K00955/K00956/K00957/K00958/K01714/K12524/K12525/K13811/K16422	12	0.0045283
Metabolism	Amino acid metabolism	ko00360	Phenylalanine metabolism	24/2650	75/14490	0.00295076	0.0109312	0.00801224	K00055/K00074/K00146/K00285/K00812/K00813/K00817/K00824/K00832/K01426/K01593/K01666/K01692/K01912/K02612/K02614/K03782/K03825/K10797/K11358/K15866/K18356/K18357/K18360	24	0.0090566
Metabolism	Global and overview maps	ko01212	Fatty acid metabolism	26/2650	84/14490	0.00338949	0.0124154	0.00910011	K00059/K00208/K00209/K00248/K00626/K00632/K00645/K00647/K00648/K01692/K01716/K01782/K01825/K01897/K01961/K01962/K01963/K02160/K02371/K02372/K06445/K09458/K11263/K11533/K13767/K16363	26	0.00981132
		ko01320	Sulfur cycle	18/2650	52/14490	0.00371336	0.0134506	0.00985885	K00380/K00381/K00390/K00392/K00394/K00395/K00860/K00955/K00956/K00957/K00958/K01738/K08357/K11180/K11181/K13811/K16936/K16937	18	0.00679245
Metabolism	Metabolism of cofactors and vitamins	ko00750	Vitamin B6 metabolism	10/2650	24/14490	0.00661432	0.0236952	0.0173678	K00097/K00275/K00831/K00868/K01733/K03472/K03473/K03474/K06215/K08681	10	0.00377358
		ko01310	Nitrogen cycle	14/2650	39/14490	0.00694855	0.024622	0.0180472	K00362/K00363/K00366/K00370/K00371/K00372/K00374/K02567/K02568/K02586/K02588/K02591/K03385/K15876	14	0.00528302
Metabolism	Lipid metabolism	ko00071	Fatty acid degradation	19/2650	60/14490	0.00868011	0.030427	0.022302	K00001/K00121/K00128/K00248/K00252/K00626/K00632/K01692/K01782/K01825/K01897/K01909/K04072/K05297/K05939/K06445/K13767/K13953/K13954	19	0.00716981
Metabolism	Xenobiotics biodegradation and metabolism	ko00930	Caprolactam degradation	9/2650	22/14490	0.0113109	0.0392272	0.0287523	K00002/K01053/K01692/K01782/K01825/K03379/K06446/K14731/K18199	9	0.00339623

## Sheet: Enrichment_Adults_Down
category	subcategory	ID	Description	GeneRatio	BgRatio	pvalue	p.adjust	qvalue	geneID	Count	GeneFactor
Metabolism	Global and overview maps	ko01230	Biosynthesis of amino acids	167/2506	241/14490	1.90181e-72	5.81953e-70	4.16396e-70	K00003/K00013/K00014/K00030/K00031/K00052/K00053/K00058/K00133/K00134/K00145/K00147/K00215/K00220/K00265/K00266/K00286/K00290/K00548/K00549/K00600/K00611/K00615/K00616/K00619/K00620/K00640/K00641/K00651/K00674/K00765/K00766/K00789/K00800/K00812/K00813/K00817/K00821/K00826/K00831/K00832/K00836/K00841/K00850/K00872/K00873/K00891/K00927/K00928/K00930/K00931/K00948/K01079/K01089/K01243/K01438/K01439/…	167	0.0666401
Metabolism	Global and overview maps	ko01240	Biosynthesis of cofactors	218/2506	380/14490	1.8247e-71	2.79179e-69	1.99756e-69	K00002/K00012/K00059/K00077/K00097/K00128/K00208/K00226/K00228/K00230/K00231/K00254/K00275/K00278/K00287/K00288/K00355/K00382/K00568/K00595/K00600/K00606/K00608/K00609/K00610/K00647/K00652/K00762/K00763/K00767/K00768/K00788/K00789/K00793/K00794/K00796/K00798/K00826/K00831/K00833/K00858/K00859/K00867/K00868/K00878/K00939/K00940/K00941/K00946/K00949/K00950/K00954/K00963/K00966/K00969/K01012/K01053/…	218	0.0869912
Metabolism	Global and overview maps	ko01200	Carbon metabolism	172/2506	378/14490	3.66694e-38	3.74027e-36	2.67622e-36	K00018/K00023/K00024/K00027/K00029/K00030/K00031/K00033/K00034/K00036/K00058/K00074/K00116/K00121/K00123/K00124/K00127/K00131/K00134/K00140/K00161/K00162/K00163/K00164/K00169/K00170/K00171/K00172/K00174/K00175/K00176/K00177/K00194/K00196/K00197/K00198/K00209/K00239/K00240/K00241/K00242/K00244/K00245/K00246/K00247/K00248/K00261/K00281/K00282/K00283/K00297/K00382/K00600/K00605/K00615/K00616/K00625/…	172	0.0686353
Metabolism	Carbohydrate metabolism	ko00620	Pyruvate metabolism	81/2506	134/14490	3.28621e-29	2.51395e-27	1.79877e-27	K00001/K00002/K00016/K00024/K00027/K00029/K00090/K00101/K00102/K00116/K00121/K00128/K00132/K00138/K00156/K00158/K00161/K00162/K00163/K00169/K00170/K00171/K00172/K00174/K00175/K00244/K00245/K00246/K00247/K00382/K00467/K00625/K00626/K00627/K00656/K00873/K00925/K01006/K01007/K01026/K01067/K01069/K01512/K01571/K01573/K01595/K01596/K01610/K01638/K01649/K01676/K01677/K01678/K01679/K01759/K01895/K01905/…	81	0.0323224
Metabolism	Glycan biosynthesis and metabolism	ko00550	Peptidoglycan biosynthesis	47/2506	55/14490	3.00428e-28	1.83862e-26	1.31556e-26	K00075/K00687/K00790/K00806/K00887/K01000/K01921/K01924/K01925/K01928/K01929/K02545/K02563/K03587/K03588/K03693/K03814/K05362/K05363/K05364/K05365/K05366/K05367/K05515/K05837/K06153/K07009/K07258/K07259/K07260/K08384/K08724/K11693/K12551/K12552/K12553/K12554/K12555/K12556/K15792/K18149/K18866/K19302/K21464/K21465/K21466/K21469	47	0.018755
Metabolism	Carbohydrate metabolism	ko00010	Glycolysis / Gluconeogenesis	69/2506	108/14490	3.69408e-27	1.88398e-25	1.34802e-25	K00001/K00002/K00016/K00121/K00128/K00131/K00134/K00138/K00161/K00162/K00163/K00169/K00170/K00171/K00172/K00174/K00175/K00382/K00627/K00844/K00845/K00850/K00873/K00886/K00895/K00927/K01006/K01007/K01085/K01222/K01223/K01568/K01596/K01610/K01623/K01624/K01689/K01785/K01792/K01803/K01810/K01834/K01835/K01895/K01905/K02446/K02753/K02777/K02779/K02791/K03737/K03841/K04041/K04072/K06859/K11645/K12957/…	69	0.0275339
Environmental Information Processing	Membrane transport	ko02060	Phosphotransferase system (PTS)	54/2506	72/14490	6.78602e-27	2.93693e-25	2.10142e-25	K00882/K02744/K02745/K02746/K02747/K02750/K02753/K02757/K02759/K02760/K02761/K02768/K02769/K02770/K02773/K02774/K02775/K02777/K02779/K02781/K02782/K02783/K02784/K02786/K02788/K02791/K02793/K02794/K02795/K02796/K02798/K02800/K02804/K02806/K02810/K02814/K02815/K02819/K02821/K02822/K03475/K08483/K08484/K08485/K11183/K19506/K19507/K19508/K19509/K20108/K20112/K20113/K20114/K20118	54	0.0215483
Cellular Processes	Cell motility	ko02040	Flagellar assembly	46/2506	55/14490	7.67826e-27	2.93693e-25	2.10142e-25	K02386/K02387/K02388/K02389/K02390/K02391/K02392/K02393/K02394/K02395/K02396/K02397/K02398/K02399/K02400/K02401/K02402/K02403/K02405/K02406/K02407/K02408/K02409/K02410/K02411/K02412/K02413/K02414/K02415/K02416/K02417/K02418/K02419/K02420/K02421/K02422/K02423/K02424/K02425/K02556/K02557/K03086/K03092/K03516/K10943/K13820	46	0.0183559
Metabolism	Global and overview maps	ko01232	Nucleotide metabolism	71/2506	123/14490	4.60396e-24	1.56535e-22	1.12003e-22	K00087/K00088/K00364/K00525/K00526/K00560/K00756/K00757/K00758/K00759/K00760/K00761/K00769/K00856/K00857/K00876/K00892/K00939/K00940/K00942/K00943/K00945/K01081/K01129/K01239/K01241/K01250/K01485/K01486/K01487/K01488/K01489/K01493/K01494/K01520/K01756/K01937/K01939/K01951/K02566/K02825/K03465/K03783/K03784/K03787/K03816/K04765/K05810/K06287/K06928/K06952/K06966/K07023/K07043/K08320/K08722/K08723/…	71	0.028332
Metabolism	Carbohydrate metabolism	ko00520	Amino sugar and nucleotide sugar metabolism	68/2506	118/14490	4.80423e-23	1.4701e-21	1.05187e-21	K00012/K00075/K00790/K00820/K00844/K00845/K00847/K00849/K00884/K00886/K00963/K00965/K00966/K00971/K00972/K00973/K00975/K00978/K00992/K01183/K01198/K01207/K01209/K01443/K01452/K01784/K01787/K01788/K01791/K01809/K01810/K01835/K01840/K01854/K02473/K02564/K02744/K02745/K02746/K02747/K02777/K02779/K02791/K02793/K02794/K02795/K02796/K02804/K03431/K04042/K06859/K07102/K07106/K08678/K08679/K09001/K11528/…	68	0.0271349
Metabolism	Carbohydrate metabolism	ko00500	Starch and sucrose metabolism	63/2506	107/14490	3.86332e-22	1.07471e-20	7.68968e-21	K00688/K00690/K00691/K00692/K00693/K00694/K00697/K00700/K00702/K00703/K00705/K00844/K00845/K00847/K00963/K00975/K00978/K01087/K01176/K01178/K01179/K01182/K01187/K01193/K01194/K01200/K01208/K01210/K01214/K01222/K01223/K01226/K01232/K01236/K01810/K01835/K01838/K02438/K02750/K02759/K02760/K02761/K02777/K02791/K02810/K02819/K05341/K05342/K05343/K05349/K05350/K05988/K06859/K06896/K07405/K13810/K15778/…	63	0.0251397
Metabolism	Nucleotide metabolism	ko00240	Pyrimidine metabolism	64/2506	114/14490	6.20323e-21	1.58182e-19	1.13182e-19	K00226/K00254/K00525/K00526/K00560/K00608/K00609/K00610/K00756/K00757/K00758/K00761/K00762/K00857/K00876/K00940/K00943/K00945/K01081/K01119/K01250/K01431/K01464/K01465/K01485/K01489/K01493/K01494/K01520/K01591/K01937/K01955/K01956/K02566/K02823/K02825/K03465/K03787/K04765/K06016/K06287/K06952/K06966/K07023/K07043/K08320/K08722/K08723/K09769/K09903/K09913/K11751/K12700/K13421/K13799/K15519/K16066/…	64	0.0255387
Cellular Processes	Cell motility	ko02030	Bacterial chemotaxis	26/2506	26/14490	1.37709e-20	3.24145e-19	2.3193e-19	K00575/K02410/K02416/K02417/K02556/K02557/K03406/K03407/K03408/K03409/K03410/K03411/K03412/K03413/K03414/K03415/K03776/K05874/K05875/K05876/K05877/K10108/K10439/K10540/K12368/K13924	26	0.0103751
Metabolism	Nucleotide metabolism	ko00230	Purine metabolism	96/2506	224/14490	1.73886e-19	3.80064e-18	2.71941e-18	K00073/K00087/K00088/K00364/K00525/K00526/K00602/K00759/K00760/K00764/K00769/K00839/K00856/K00860/K00892/K00926/K00939/K00940/K00942/K00948/K00951/K00955/K00956/K00957/K00958/K01081/K01119/K01129/K01139/K01239/K01241/K01428/K01429/K01430/K01486/K01487/K01488/K01515/K01524/K01525/K01587/K01588/K01589/K01756/K01768/K01835/K01839/K01923/K01933/K01939/K01945/K01951/K01952/K02083/K02566/K03651/K03783/…	96	0.0383081
Metabolism	Global and overview maps	ko01250	Biosynthesis of nucleotide sugars	94/2506	221/14490	7.74916e-19	1.58083e-17	1.13111e-17	K00012/K00067/K00075/K00523/K00790/K00820/K00844/K00845/K00847/K00849/K00884/K00886/K00963/K00965/K00966/K00971/K00972/K00973/K00975/K00978/K00979/K00983/K00992/K01627/K01654/K01709/K01710/K01711/K01784/K01790/K01791/K01809/K01810/K01835/K01840/K01854/K02377/K02472/K02473/K02474/K02805/K03270/K03271/K03272/K03273/K03274/K03431/K04042/K06041/K07031/K07102/K07806/K08068/K08678/K08679/K09001/K10011/…	94	0.03751
Metabolism	Carbohydrate metabolism	ko00650	Butanoate metabolism	61/2506	115/14490	2.32709e-18	4.45056e-17	3.18444e-17	K00004/K00023/K00074/K00100/K00109/K00132/K00135/K00169/K00170/K00171/K00172/K00174/K00175/K00209/K00239/K00240/K00241/K00242/K00244/K00245/K00246/K00247/K00248/K00626/K00634/K00656/K00823/K00929/K01028/K01029/K01034/K01035/K01039/K01040/K01575/K01580/K01615/K01640/K01641/K01652/K01653/K01692/K01715/K01782/K01825/K03366/K03737/K03821/K04072/K07246/K07250/K08324/K11258/K14534/K17865/K18118/K18119/…	61	0.0243416
Metabolism	Glycan biosynthesis and metabolism	ko00541	Biosynthesis of various nucleotide sugars	67/2506	135/14490	5.09441e-18	9.16993e-17	6.56122e-17	K00012/K00067/K00523/K00963/K00966/K00971/K00972/K00973/K00978/K00979/K00983/K01627/K01639/K01654/K01709/K01710/K01711/K01790/K01791/K02377/K02472/K02473/K02474/K02805/K03270/K03271/K03272/K03273/K03274/K04042/K06041/K07031/K07806/K08068/K10011/K10012/K11528/K12452/K13010/K13014/K13015/K13016/K13017/K13018/K13019/K13020/K15669/K15856/K15894/K15897/K15898/K15912/K16011/K16704/K16881/K18429/K18430/…	67	0.0267358
Metabolism	Carbohydrate metabolism	ko00051	Fructose and mannose metabolism	60/2506	118/14490	6.34811e-17	1.07918e-15	7.72168e-16	K00008/K00009/K00045/K00064/K00068/K00844/K00847/K00848/K00850/K00863/K00879/K00882/K00895/K00966/K00971/K01218/K01623/K01624/K01628/K01629/K01711/K01729/K01803/K01805/K01808/K01809/K01813/K01818/K01840/K02377/K02446/K02768/K02769/K02770/K02781/K02782/K02783/K02793/K02794/K02795/K02796/K02798/K02800/K02814/K02815/K03332/K03841/K04041/K07026/K11645/K15778/K15856/K16011/K16370/K16881/K17195/K19270/…	60	0.0239425
Human Diseases	Drug resistance: antimicrobial	ko01503	Cationic antimicrobial peptide (CAMP) resistance	37/2506	54/14490	1.09161e-16	1.75806e-15	1.25792e-15	K00677/K01406/K01448/K03367/K03585/K03673/K03739/K03740/K03760/K03767/K04771/K06079/K07264/K07637/K07640/K07643/K07660/K07662/K07771/K07806/K10011/K10012/K12340/K12962/K12963/K12973/K12975/K13014/K14188/K14205/K18138/K19226/K19227/K19228/K19229/K19230/K19236	37	0.0147646
Metabolism	Carbohydrate metabolism	ko00020	Citrate cycle (TCA cycle)	43/2506	70/14490	1.67675e-16	2.44327e-15	1.74819e-15	K00024/K00030/K00031/K00116/K00161/K00162/K00163/K00164/K00169/K00170/K00171/K00172/K00174/K00175/K00176/K00177/K00239/K00240/K00241/K00242/K00244/K00245/K00246/K00247/K00382/K00627/K00658/K01596/K01610/K01647/K01659/K01676/K01677/K01678/K01679/K01681/K01682/K01902/K01903/K01958/K01960/K03737/K18118	43	0.0171588
Metabolism	Amino acid metabolism	ko00250	Alanine, aspartate and glutamate metabolism	43/2506	70/14490	1.67675e-16	2.44327e-15	1.74819e-15	K00135/K00259/K00260/K00261/K00262/K00265/K00266/K00278/K00294/K00608/K00609/K00610/K00764/K00812/K00813/K00820/K00823/K00830/K01424/K01425/K01580/K01744/K01755/K01756/K01779/K01914/K01915/K01939/K01940/K01953/K01955/K01956/K05597/K07250/K08324/K09758/K11358/K13051/K13566/K13821/K14260/K14681/K22457	43	0.0171588
Cellular Processes	Cellular community - prokaryotes	ko02024	Quorum sensing	106/2506	283/14490	2.6817e-16	3.73e-15	2.66887e-15	K01114/K01218/K01497/K01580/K01626/K01635/K01657/K01658/K01728/K01897/K01995/K01996/K01997/K01998/K01999/K02031/K02032/K02033/K02034/K02035/K02052/K02053/K02054/K02055/K02402/K02403/K03070/K03071/K03073/K03075/K03076/K03106/K03110/K03210/K03217/K03666/K06998/K07173/K07344/K07645/K07666/K07667/K07692/K07699/K07706/K07707/K07711/K07715/K07781/K07782/K07800/K07813/K08321/K08777/K09823/K09936/K10555/…	106	0.0422985
Metabolism	Carbohydrate metabolism	ko00030	Pentose phosphate pathway	49/2506	89/14490	6.9588e-16	9.25823e-15	6.62439e-15	K00032/K00033/K00034/K00036/K00090/K00117/K00131/K00615/K00616/K00850/K00851/K00852/K00874/K00895/K00948/K01053/K01057/K01619/K01621/K01623/K01624/K01625/K01690/K01783/K01807/K01808/K01810/K01835/K01839/K02446/K03738/K03841/K04041/K05774/K06151/K06152/K06859/K07404/K08093/K08094/K11441/K11529/K11645/K13810/K15778/K16370/K17463/K17468/K21071	49	0.0195531
Metabolism	Amino acid metabolism	ko00270	Cysteine and methionine metabolism	61/2506	128/14490	1.81234e-15	2.31074e-14	1.65336e-14	K00003/K00016/K00024/K00058/K00133/K00547/K00548/K00549/K00558/K00640/K00641/K00651/K00772/K00789/K00797/K00812/K00813/K00826/K00831/K00832/K00872/K00899/K00928/K01011/K01243/K01251/K01611/K01697/K01738/K01739/K01740/K01752/K01758/K01760/K01761/K01919/K01920/K05396/K05810/K07173/K08963/K08964/K08967/K08968/K08969/K09758/K09880/K10764/K11358/K12339/K12524/K12525/K12960/K13060/K14155/K16843/K16844/…	61	0.0243416
Metabolism	Energy metabolism	ko00720	Other carbon fixation pathways	59/2506	122/14490	2.25531e-15	2.7605e-14	1.97517e-14	K00024/K00031/K00169/K00170/K00171/K00172/K00174/K00175/K00176/K00177/K00194/K00196/K00197/K00198/K00239/K00240/K00241/K00242/K00244/K00245/K00246/K00247/K00297/K00625/K00626/K00925/K01006/K01007/K01491/K01595/K01676/K01677/K01678/K01679/K01681/K01682/K01847/K01848/K01849/K01895/K01902/K01903/K01938/K01958/K01960/K01961/K01962/K01963/K02160/K03737/K05299/K05606/K13788/K14138/K14534/K15022/K15023/…	59	0.0235435
Cellular Processes	Cellular community - prokaryotes	ko02026	Biofilm formation - Escherichia coli	38/2506	61/14490	4.98359e-15	5.86531e-14	4.19671e-14	K00688/K00694/K00703/K00975/K01991/K02398/K02402/K02403/K02405/K02425/K02777/K03087/K03563/K03566/K03567/K04761/K05851/K06204/K07173/K07638/K07648/K07659/K07676/K07677/K07678/K07687/K07689/K07773/K07781/K07782/K10914/K11931/K11936/K14051/K21084/K21086/K21087/K21090	38	0.0151636
Metabolism	Carbohydrate metabolism	ko00630	Glyoxylate and dicarboxylate metabolism	57/2506	118/14490	7.16031e-15	8.11502e-14	5.80641e-14	K00015/K00018/K00023/K00024/K00042/K00048/K00090/K00104/K00123/K00124/K00127/K00281/K00282/K00283/K00284/K00382/K00600/K00605/K00626/K00830/K00865/K01091/K01433/K01458/K01601/K01625/K01637/K01638/K01647/K01659/K01681/K01682/K01816/K01847/K01848/K01849/K01895/K01915/K01965/K01966/K02437/K03779/K03780/K03781/K04835/K05606/K05825/K07130/K07246/K07248/K07749/K11263/K11473/K11529/K12972/K15918/K17865	57	0.0227454
Metabolism	Global and overview maps	ko01210	2-Oxocarboxylic acid metabolism	55/2506	113/14490	1.41123e-14	1.54228e-13	1.10352e-13	K00030/K00031/K00052/K00053/K00133/K00145/K00161/K00162/K00163/K00164/K00169/K00170/K00171/K00172/K00174/K00175/K00176/K00177/K00186/K00382/K00619/K00620/K00627/K00658/K00812/K00813/K00821/K00826/K00830/K00836/K00928/K00930/K01438/K01575/K01647/K01649/K01652/K01653/K01659/K01681/K01682/K01687/K01703/K01704/K03737/K05825/K09011/K11258/K11358/K11381/K14260/K14681/K14682/K22477/K22478	55	0.0219473
Metabolism	Metabolism of cofactors and vitamins	ko00770	Pantothenate and CoA biosynthesis	31/2506	45/14490	2.68775e-14	2.83604e-13	2.02923e-13	K00053/K00077/K00128/K00606/K00826/K00859/K00867/K00954/K00997/K01431/K01464/K01579/K01598/K01652/K01653/K01687/K01918/K01947/K03525/K04765/K06016/K06133/K08682/K09680/K11258/K13038/K13799/K17722/K17723/K18933/K21977	31	0.0123703
Metabolism	Amino acid metabolism	ko00260	Glycine, serine and threonine metabolism	53/2506	110/14490	7.20878e-14	7.35295e-13	5.26114e-13	K00003/K00018/K00058/K00060/K00090/K00108/K00130/K00133/K00281/K00282/K00283/K00303/K00382/K00600/K00605/K00613/K00639/K00830/K00831/K00836/K00865/K00872/K00928/K00998/K01079/K01620/K01695/K01696/K01697/K01733/K01752/K01753/K01754/K01758/K01834/K02203/K02204/K02437/K06001/K06718/K11529/K12524/K12525/K12972/K13745/K15633/K15634/K15635/K15918/K16066/K17103/K20801/K22305	53	0.0211492
Metabolism	Carbohydrate metabolism	ko00640	Propanoate metabolism	51/2506	104/14490	8.78174e-14	8.66843e-13	6.20239e-13	K00005/K00016/K00048/K00140/K00169/K00170/K00171/K00172/K00248/K00382/K00625/K00656/K00823/K00925/K01026/K01637/K01659/K01682/K01692/K01699/K01734/K01782/K01825/K01847/K01848/K01849/K01895/K01902/K01903/K01905/K01961/K01962/K01963/K01965/K01966/K02160/K05606/K07250/K08325/K11263/K11381/K13788/K13919/K13920/K13921/K13922/K15024/K18471/K19745/K20626/K20627	51	0.0203512
Metabolism	Amino acid metabolism	ko00400	Phenylalanine, tyrosine and tryptophan biosynthesis	41/2506	74/14490	1.21468e-13	1.16154e-12	8.31096e-13	K00014/K00220/K00766/K00800/K00812/K00813/K00817/K00832/K00891/K01609/K01626/K01657/K01658/K01695/K01696/K01713/K01735/K01736/K01817/K03785/K03786/K03856/K04092/K04516/K04517/K04518/K05358/K05887/K06001/K06208/K06209/K11358/K11646/K13497/K13498/K13503/K13829/K13832/K13853/K14170/K14187	41	0.0163607
Metabolism	Carbohydrate metabolism	ko00052	Galactose metabolism	42/2506	81/14490	1.23404e-12	1.14429e-11	8.18756e-12	K00844/K00845/K00849/K00850/K00883/K00917/K00963/K00965/K01182/K01187/K01190/K01193/K01220/K01631/K01635/K01684/K01784/K01785/K01804/K01819/K01835/K01854/K02082/K02744/K02745/K02746/K02747/K02773/K02774/K02775/K02786/K02788/K07406/K07407/K08302/K12111/K12308/K15778/K16370/K16371/K17716/K21071	42	0.0167598
Metabolism	Amino acid metabolism	ko00220	Arginine biosynthesis	36/2506	67/14490	1.27668e-11	1.13256e-10	8.10363e-11	K00145/K00260/K00261/K00262/K00491/K00611/K00619/K00620/K00812/K00813/K00821/K00926/K00930/K01425/K01428/K01429/K01430/K01438/K01457/K01476/K01478/K01755/K01915/K01940/K01941/K01955/K01956/K05597/K09065/K11358/K14048/K14260/K14681/K14682/K22477/K22478	36	0.0143655
Metabolism	Carbohydrate metabolism	ko00040	Pentose and glucuronate interconversions	44/2506	92/14490	1.29541e-11	1.13256e-10	8.10363e-11	K00002/K00008/K00012/K00040/K00041/K00065/K00848/K00853/K00854/K00879/K00880/K00963/K01051/K01195/K01213/K01628/K01629/K01685/K01686/K01728/K01730/K01783/K01804/K01805/K01812/K01815/K01818/K03077/K03078/K03079/K05352/K08092/K08322/K08323/K09988/K14274/K16849/K16850/K19551/K21030/K21619/K21680/K21681/K22397	44	0.0175579
Environmental Information Processing	Membrane transport	ko03070	Bacterial secretion system	38/2506	74/14490	2.13219e-11	1.81236e-10	1.29677e-10	K02452/K02453/K02454/K02455/K02456/K02457/K02460/K02464/K03070/K03071/K03072/K03073/K03074/K03075/K03076/K03106/K03110/K03116/K03117/K03118/K03205/K03210/K03217/K03224/K03227/K03425/K11891/K11892/K11903/K11904/K11906/K11907/K11912/K11913/K12257/K12340/K12341/K13301	38	0.0151636
Genetic Information Processing	Folding, sorting and degradation	ko04122	Sulfur relay system	21/2506	29/14490	9.49266e-11	7.85069e-10	5.61728e-10	K00566/K01011/K03148/K03151/K03154/K03635/K03636/K03637/K03638/K03639/K03831/K04085/K04487/K07235/K07236/K07237/K11179/K21028/K21029/K21140/K21147	21	0.00837989
Metabolism	Metabolism of cofactors and vitamins	ko00860	Porphyrin metabolism	56/2506	142/14490	3.04746e-10	2.45401e-09	1.75588e-09	K00228/K00230/K00231/K00595/K00768/K00798/K01195/K01599/K01698/K01719/K01749/K01772/K01845/K01885/K02188/K02189/K02190/K02191/K02224/K02226/K02227/K02230/K02231/K02232/K02233/K02257/K02302/K02303/K02304/K02492/K02495/K02496/K03394/K03399/K03404/K03405/K03594/K04032/K04034/K04720/K05895/K05934/K05936/K06042/K08100/K09882/K09883/K13541/K13542/K13543/K16651/K19221/K21479/K21480/K22226/K22227	56	0.0223464
Metabolism	Glycan biosynthesis and metabolism	ko00540	Lipopolysaccharide biosynthesis	28/2506	50/14490	6.77972e-10	5.31947e-09	3.80616e-09	K00677/K00748/K00912/K02517/K02527/K02535/K02536/K02560/K02841/K02843/K02844/K02847/K02849/K03269/K03275/K03278/K03760/K07264/K09778/K09949/K12973/K12974/K12975/K12977/K16363/K19353/K19354/K19803	28	0.0111732
Human Diseases	Drug resistance: antimicrobial	ko01502	Vancomycin resistance	17/2506	22/14490	1.15101e-09	8.8052e-09	6.30025e-09	K01000/K01775/K01921/K01929/K02563/K07260/K08641/K15739/K18344/K18345/K18346/K18348/K18349/K18350/K18353/K18856/K18866	17	0.00678372
Metabolism	Amino acid metabolism	ko00330	Arginine and proline metabolism	46/2506	115/14490	6.78369e-09	5.00229e-08	3.57921e-08	K00128/K00147/K00286/K00294/K00318/K00491/K00613/K00657/K00673/K00797/K00812/K00813/K00819/K00824/K00840/K00931/K01259/K01426/K01470/K01474/K01476/K01480/K01484/K01485/K01581/K01583/K01584/K01585/K01611/K01750/K01777/K02626/K05526/K06447/K09123/K09251/K09472/K10536/K10793/K10794/K11358/K12251/K12256/K13747/K13821/K21672	46	0.0183559
Metabolism	Amino acid metabolism	ko00290	Valine, leucine and isoleucine biosynthesis	15/2506	19/14490	6.86589e-09	5.00229e-08	3.57921e-08	K00052/K00053/K00263/K00826/K00835/K01649/K01652/K01653/K01687/K01703/K01704/K01754/K09011/K11258/K14260	15	0.00598563
Metabolism	Metabolism of cofactors and vitamins	ko00790	Folate biosynthesis	37/2506	84/14490	9.36133e-09	6.66178e-08	4.7666e-08	K00287/K00796/K00950/K01077/K01113/K01495/K01497/K01633/K01664/K01665/K01737/K02619/K03342/K03635/K03637/K03638/K03639/K03750/K03752/K03831/K06879/K06897/K06920/K07141/K08310/K09007/K09457/K10026/K11754/K13818/K13940/K13941/K13950/K14652/K17364/K18590/K22100	37	0.0147646
Metabolism	Energy metabolism	ko00920	Sulfur metabolism	50/2506	131/14490	9.80514e-09	6.81903e-08	4.87911e-08	K00184/K00185/K00299/K00380/K00381/K00385/K00390/K00392/K00394/K00395/K00640/K00641/K00651/K00860/K00955/K00956/K00957/K00958/K01011/K01082/K01738/K01739/K02045/K02046/K02047/K02048/K02439/K03119/K04091/K06881/K07306/K07307/K07308/K08352/K08357/K10764/K10831/K11180/K11181/K13811/K15551/K15552/K15553/K15554/K15555/K15762/K16937/K16950/K16951/K17218	50	0.0199521
Metabolism	Energy metabolism	ko00710	Carbon fixation by Calvin cycle	22/2506	37/14490	1.01544e-08	6.90498e-08	4.94061e-08	K00024/K00029/K00134/K00615/K00616/K00855/K00927/K01006/K01595/K01601/K01610/K01623/K01624/K01783/K01803/K01807/K01808/K02446/K03841/K04041/K11645/K13810	22	0.00877893
Genetic Information Processing	Replication and repair	ko03430	Mismatch repair	24/2506	44/14490	2.27637e-08	1.48407e-07	1.06187e-07	K01141/K01972/K02337/K02338/K02339/K02340/K02341/K02342/K02343/K02344/K02345/K03111/K03555/K03572/K03573/K03601/K03602/K03657/K03763/K06223/K07456/K07462/K10857/K14159	24	0.00957702
Metabolism	Amino acid metabolism	ko00340	Histidine metabolism	25/2506	47/14490	2.28555e-08	1.48407e-07	1.06187e-07	K00013/K00128/K00603/K00765/K00817/K01089/K01458/K01468/K01479/K01496/K01523/K01590/K01663/K01693/K01712/K01745/K01814/K02500/K02501/K02502/K04486/K05603/K11755/K13990/K17363	25	0.00997606
Genetic Information Processing	Translation	ko00970	Aminoacyl-tRNA biosynthesis	31/2506	66/14490	2.32795e-08	1.48407e-07	1.06187e-07	K00604/K01042/K01866/K01867/K01868/K01869/K01870/K01872/K01873/K01874/K01875/K01876/K01878/K01879/K01880/K01881/K01883/K01885/K01886/K01887/K01889/K01890/K01892/K01893/K02433/K02434/K02435/K04566/K04567/K09698/K09759	31	0.0123703
Metabolism	Metabolism of cofactors and vitamins	ko00730	Thiamine metabolism	21/2506	36/14490	3.53617e-08	2.2083e-07	1.58007e-07	K00788/K00878/K00939/K00941/K00946/K00949/K01077/K01662/K03146/K03147/K03148/K03149/K03150/K03151/K03707/K04487/K06928/K06949/K07251/K14153/K21219	21	0.00837989
Metabolism	Metabolism of cofactors and vitamins	ko00670	One carbon pool by folate	30/2506	65/14490	6.42877e-08	3.93441e-07	2.81513e-07	K00108/K00130/K00281/K00282/K00283/K00287/K00288/K00297/K00382/K00547/K00548/K00560/K00600/K00602/K00603/K00605/K00789/K01251/K01433/K01491/K01697/K01746/K01758/K01934/K01938/K02437/K03465/K11175/K13990/K18590	30	0.0119713
Metabolism	Energy metabolism	ko00680	Methane metabolism	64/2506	196/14490	1.08097e-07	6.4858e-07	4.64068e-07	K00018/K00024/K00058/K00121/K00123/K00124/K00127/K00169/K00170/K00171/K00172/K00194/K00196/K00197/K00198/K00600/K00625/K00830/K00831/K00850/K00863/K00925/K01007/K01070/K01079/K01595/K01623/K01624/K01689/K01834/K01895/K02203/K02446/K03388/K03389/K03390/K03532/K03533/K03841/K04041/K04480/K05299/K05979/K07811/K07812/K08093/K08094/K11261/K11529/K11645/K11779/K13788/K14080/K15022/K15633/K15634/K15635/…	64	0.0255387
Metabolism	Metabolism of cofactors and vitamins	ko00780	Biotin metabolism	16/2506	24/14490	1.10593e-07	6.50795e-07	4.65653e-07	K00059/K00208/K00647/K00652/K00833/K01012/K01906/K01935/K01947/K02169/K02170/K02372/K03524/K08351/K09458/K09789	16	0.00638468
Metabolism	Metabolism of cofactors and vitamins	ko00130	Ubiquinone and other terpenoid-quinone biosynthesis	29/2506	64/14490	1.7451e-07	1.00755e-06	7.20914e-07	K00355/K00568/K01075/K01661/K01851/K01911/K02361/K02548/K02549/K02551/K02552/K03179/K03181/K03182/K03183/K03184/K03185/K03186/K03809/K08680/K11782/K11783/K11784/K11785/K18285/K18800/K19222/K19267/K20810	29	0.0115722
Metabolism	Metabolism of other amino acids	ko00450	Selenocompound metabolism	20/2506	36/14490	2.27721e-07	1.29042e-06	9.23314e-07	K00384/K00548/K00549/K00955/K00956/K00957/K00958/K01008/K01042/K01739/K01758/K01760/K01761/K01874/K07309/K11717/K12527/K12528/K13811/K14155	20	0.00798085
Metabolism	Metabolism of cofactors and vitamins	ko00740	Riboflavin metabolism	26/2506	55/14490	2.66803e-07	1.4844e-06	1.06211e-06	K00299/K00484/K00793/K00794/K00878/K01093/K01497/K01498/K01515/K02858/K03186/K05368/K09474/K11752/K11753/K12152/K14379/K14652/K19285/K19286/K20861/K20862/K21063/K21064/K22393/K22394	26	0.0103751
Metabolism	Metabolism of cofactors and vitamins	ko00785	Lipoic acid metabolism	18/2506	31/14490	3.75427e-07	2.05144e-06	1.46783e-06	K00161/K00162/K00163/K00164/K00281/K00282/K00283/K00382/K00605/K00627/K00658/K02437/K03644/K03800/K03801/K11381/K16869/K18821	18	0.00718276
Metabolism	Metabolism of terpenoids and polyketides	ko00900	Terpenoid backbone biosynthesis	28/2506	64/14490	6.91412e-07	3.71179e-06	2.65584e-06	K00054/K00099/K00626/K00795/K00805/K00806/K00869/K00919/K00938/K00991/K01597/K01641/K01662/K01770/K01823/K02523/K03186/K03526/K03527/K06013/K09128/K12503/K12506/K13787/K13789/K14215/K21273/K21275	28	0.0111732
Metabolism	Amino acid metabolism	ko00300	Lysine biosynthesis	23/2506	48/14490	9.62686e-07	5.079e-06	3.6341e-06	K00003/K00133/K00215/K00290/K00674/K00821/K00841/K00928/K01439/K01586/K01714/K01778/K01928/K01929/K03340/K05822/K05823/K05825/K10206/K12524/K12525/K15792/K16180	23	0.00917797
Metabolism	Metabolism of other amino acids	ko00470	D-Amino acid metabolism	25/2506	55/14490	1.13741e-06	5.8991e-06	4.22089e-06	K00285/K00824/K01425/K01586/K01753/K01775/K01776/K01777/K01778/K01779/K01844/K01921/K01925/K03367/K05396/K05597/K10793/K10794/K14188/K17898/K17899/K18011/K19802/K21672/K21898	25	0.00997606
Metabolism	Energy metabolism	ko00910	Nitrogen metabolism	29/2506	69/14490	1.21519e-06	6.19748e-06	4.43438e-06	K00260/K00261/K00262/K00265/K00266/K00284/K00362/K00363/K00366/K00370/K00371/K00372/K00374/K00459/K00926/K01501/K01673/K01674/K01725/K01915/K02567/K02568/K02575/K02586/K02588/K02591/K03385/K05601/K15876	29	0.0115722
Metabolism	Lipid metabolism	ko00061	Fatty acid biosynthesis	20/2506	40/14490	2.11483e-06	1.06088e-05	7.59075e-06	K00059/K00208/K00209/K00645/K00647/K00648/K01071/K01716/K01897/K01961/K01962/K01963/K02160/K02371/K02372/K09458/K11263/K11533/K16363/K18474	20	0.00798085
Genetic Information Processing	Replication and repair	ko03440	Homologous recombination	29/2506	72/14490	3.43045e-06	1.69309e-05	1.21143e-05	K01159/K02317/K02335/K02337/K02338/K02339/K02340/K02341/K02342/K02343/K02344/K02345/K02686/K03111/K03550/K03551/K03553/K03581/K03582/K03583/K03584/K03629/K03655/K03763/K04066/K04067/K06187/K07462/K14159	29	0.0115722
Metabolism	Glycan biosynthesis and metabolism	ko00511	Other glycan degradation	13/2506	22/14490	1.25955e-05	6.11783e-05	4.3774e-05	K01186/K01190/K01191/K01192/K01201/K01206/K01227/K01444/K12111/K12373/K13714/K15923/K17108	13	0.00518755
Metabolism	Xenobiotics biodegradation and metabolism	ko00983	Drug metabolism - other enzymes	16/2506	32/14490	2.22678e-05	0.000106468	7.61792e-05	K00088/K00757/K00758/K00760/K00799/K00857/K00876/K00940/K01195/K01431/K01464/K01489/K01520/K01951/K03782/K13421	16	0.00638468
Metabolism	Metabolism of cofactors and vitamins	ko00760	Nicotinate and nicotinamide metabolism	34/2506	98/14490	2.42445e-05	0.000112952	8.08187e-05	K00135/K00278/K00322/K00324/K00325/K00763/K00767/K00858/K00969/K01081/K01916/K01950/K02566/K03426/K03517/K03742/K03743/K03783/K03784/K03787/K04765/K06211/K06989/K08281/K08324/K11751/K12410/K20445/K20446/K20447/K20448/K20449/K20452/K20453	34	0.0135674
Metabolism	Xenobiotics biodegradation and metabolism	ko00633	Nitrotoluene degradation	13/2506	23/14490	2.43792e-05	0.000112952	8.08187e-05	K00169/K00170/K00171/K00172/K00196/K00198/K06281/K06282/K10678/K10679/K10680/K11180/K11181	13	0.00518755
Genetic Information Processing	Folding, sorting and degradation	ko03060	Protein export	21/2506	49/14490	2.47313e-05	0.000112952	8.08187e-05	K01551/K03070/K03071/K03072/K03073/K03074/K03075/K03076/K03100/K03101/K03106/K03110/K03116/K03117/K03118/K03210/K03217/K03425/K12257/K13280/K13301	21	0.00837989
Cellular Processes	Cell growth and death	ko04112	Cell cycle - Caulobacter	15/2506	31/14490	6.55565e-05	0.000295004	0.00021108	K01338/K01358/K02313/K02314/K02488/K02563/K02651/K03531/K03544/K03588/K03589/K03590/K07716/K11749/K13582	15	0.00598563
Metabolism	Amino acid metabolism	ko00280	Valine, leucine and isoleucine degradation	26/2506	71/14490	7.61085e-05	0.000337525	0.000241504	K00020/K00128/K00140/K00186/K00248/K00263/K00382/K00626/K00632/K00826/K01028/K01029/K01640/K01641/K01692/K01782/K01825/K01847/K01848/K01849/K01965/K01966/K05606/K07250/K11263/K11381	26	0.0103751
Metabolism	Metabolism of other amino acids	ko00410	beta-Alanine metabolism	19/2506	46/14490	0.00010941	0.000478277	0.000342214	K00128/K00140/K00248/K00823/K01431/K01464/K01579/K01580/K01692/K01782/K01825/K01918/K06016/K07250/K13799/K15372/K17722/K17723/K18933	19	0.0075818
Genetic Information Processing	Translation	ko03010	Ribosome	55/2506	201/14490	0.000227288	0.000979577	0.000700901	K02863/K02864/K02867/K02871/K02874/K02876/K02878/K02879/K02881/K02884/K02886/K02887/K02888/K02890/K02892/K02895/K02897/K02899/K02902/K02904/K02906/K02907/K02909/K02911/K02913/K02914/K02916/K02919/K02926/K02931/K02933/K02935/K02939/K02945/K02946/K02948/K02950/K02952/K02954/K02956/K02959/K02961/K02963/K02965/K02967/K02968/K02970/K02982/K02986/K02988/K02990/K02992/K02994/K02996/K07590	55	0.0219473
Metabolism	Biosynthesis of other secondary metabolites	ko00521	Streptomycin biosynthesis	11/2506	21/14490	0.0002599	0.00110457	0.000790338	K00010/K00067/K00844/K00845/K00973/K01092/K01710/K01790/K01835/K01858/K15778	11	0.00438947
Metabolism	Lipid metabolism	ko00564	Glycerophospholipid metabolism	35/2506	118/14490	0.000621582	0.00260553	0.0018643	K00057/K00096/K00105/K00111/K00112/K00113/K00631/K00655/K00901/K00968/K00980/K00981/K00995/K00998/K00999/K01004/K01048/K01058/K01095/K01096/K01114/K01126/K01521/K01613/K03735/K03736/K04019/K05939/K06131/K06132/K07029/K08591/K08744/K17103/K18697	35	0.0139665
Cellular Processes	Cellular community - prokaryotes	ko05111	Biofilm formation - Vibrio cholerae	32/2506	106/14490	0.000746953	0.00308875	0.00221005	K00640/K01791/K01912/K02405/K02452/K02453/K02454/K02455/K02456/K02457/K02460/K02472/K02777/K02779/K03087/K03092/K03557/K03563/K03606/K03666/K05851/K07173/K07678/K07689/K10914/K10926/K10943/K16554/K20945/K20946/K20947/K20955	32	0.0127694
Metabolism	Glycan biosynthesis and metabolism	ko00552	Teichoic acid biosynthesis	16/2506	41/14490	0.00079957	0.00326224	0.00233418	K00712/K02851/K03367/K03429/K03739/K03740/K05946/K06153/K07271/K09809/K13678/K14188/K18704/K19002/K19005/K19302	16	0.00638468
Cellular Processes	Cellular community - prokaryotes	ko02025	Biofilm formation - Pseudomonas aeruginosa	28/2506	90/14490	0.000928983	0.00374038	0.0026763	K01657/K01658/K01768/K02398/K02405/K03563/K03651/K06596/K07678/K07689/K10914/K11891/K11893/K11895/K11900/K11901/K11903/K11907/K11912/K11913/K12990/K13060/K16011/K21009/K21010/K21011/K21012/K21021	28	0.0111732
Metabolism	Lipid metabolism	ko00561	Glycerolipid metabolism	29/2506	95/14490	0.00106426	0.00422941	0.00302621	K00002/K00005/K00128/K00631/K00655/K00863/K00864/K00865/K00901/K01046/K03429/K03621/K05878/K05879/K05881/K06120/K06121/K06122/K07029/K07406/K07407/K08591/K11529/K13677/K13979/K15918/K19002/K19005/K22251	29	0.0115722
Metabolism	Energy metabolism	ko00190	Oxidative phosphorylation	57/2506	224/14490	0.00125127	0.00490883	0.00351234	K00239/K00240/K00241/K00242/K00244/K00245/K00246/K00247/K00330/K00331/K00332/K00333/K00334/K00335/K00336/K00337/K00338/K00339/K00340/K00341/K00342/K00343/K00424/K00425/K00426/K00937/K01507/K02107/K02108/K02109/K02110/K02111/K02112/K02113/K02114/K02115/K02117/K02118/K02119/K02120/K02121/K02122/K02123/K02124/K02257/K02275/K02297/K02298/K02299/K02300/K03885/K05576/K06019/K08738/K13378/K15986/K22468	57	0.0227454
Metabolism	Carbohydrate metabolism	ko00053	Ascorbate and aldarate metabolism	21/2506	63/14490	0.00149252	0.00577546	0.00413242	K00002/K00012/K00064/K00128/K00880/K01053/K01195/K01630/K01683/K01706/K01707/K01708/K02821/K02822/K03077/K03078/K03079/K03475/K03476/K08092/K08679	21	0.00837989
Metabolism	Global and overview maps	ko01212	Fatty acid metabolism	26/2506	84/14490	0.00150992	0.00577546	0.00413242	K00059/K00208/K00209/K00248/K00626/K00632/K00645/K00647/K00648/K01692/K01716/K01782/K01825/K01897/K01961/K01962/K01963/K02160/K02371/K02372/K06445/K09458/K11263/K11533/K13767/K16363	26	0.0103751
Genetic Information Processing	Replication and repair	ko03030	DNA replication	20/2506	60/14490	0.0019148	0.00723367	0.0051758	K01972/K02314/K02316/K02335/K02337/K02338/K02339/K02340/K02341/K02342/K02343/K02344/K02345/K03111/K03469/K03470/K03471/K03763/K10742/K14159	20	0.00798085
Metabolism	Metabolism of other amino acids	ko00430	Taurine and hypotaurine metabolism	12/2506	29/14490	0.00197468	0.00728014	0.00520905	K00259/K00260/K00625/K00681/K00925/K01580/K03119/K03851/K13788/K15024/K15372/K15515	12	0.00478851
Metabolism	Carbohydrate metabolism	ko00660	C5-Branched dibasic acid metabolism	12/2506	29/14490	0.00197468	0.00728014	0.00520905	K00052/K01575/K01652/K01653/K01703/K01704/K01902/K01903/K04835/K09011/K10218/K11258	12	0.00478851
Human Diseases	Drug resistance: antimicrobial	ko01501	beta-Lactam resistance	32/2506	112/14490	0.00204643	0.00745485	0.00533405	K00687/K01207/K01467/K02171/K02172/K02545/K03585/K03587/K03693/K05366/K05515/K08218/K09475/K09476/K10823/K12340/K12552/K12553/K12555/K12556/K15580/K15581/K15582/K15583/K17836/K17837/K18104/K18138/K18139/K18144/K18148/K18149	32	0.0127694
Metabolism	Metabolism of other amino acids	ko00480	Glutathione metabolism	19/2506	57/14490	0.00245879	0.00885166	0.00633349	K00031/K00032/K00033/K00036/K00383/K00432/K00681/K00797/K00799/K01255/K01256/K01270/K01460/K01581/K01919/K01920/K07160/K07232/K07751	19	0.0075818
Metabolism	Metabolism of terpenoids and polyketides	ko01053	Biosynthesis of siderophore group nonribosomal peptides	12/2506	31/14490	0.00383084	0.0136307	0.00975293	K00216/K01252/K01851/K02361/K02362/K02363/K02364/K02552/K04783/K04784/K12238/K12240	12	0.00478851
		ko01310	Nitrogen cycle	14/2506	39/14490	0.00415162	0.0146022	0.0104481	K00362/K00363/K00366/K00370/K00371/K00372/K00374/K02567/K02568/K02586/K02588/K02591/K03385/K15876	14	0.00558659
Metabolism	Metabolism of cofactors and vitamins	ko00750	Vitamin B6 metabolism	10/2506	24/14490	0.00437595	0.0152164	0.0108875	K00097/K00275/K00831/K00868/K01733/K03472/K03473/K03474/K06215/K08681	10	0.00399042
Metabolism	Biosynthesis of other secondary metabolites	ko00261	Monobactam biosynthesis	11/2506	28/14490	0.00486963	0.0167428	0.0119797	K00133/K00215/K00928/K00955/K00956/K00957/K00958/K01714/K12524/K12525/K13811	11	0.00438947
		ko01320	Sulfur cycle	17/2506	52/14490	0.00508714	0.0172963	0.0123757	K00380/K00381/K00390/K00392/K00394/K00395/K00860/K00955/K00956/K00957/K00958/K01738/K08357/K11180/K11181/K13811/K16937	17	0.00678372
Genetic Information Processing	Replication and repair	ko03410	Base excision repair	17/2506	53/14490	0.00630638	0.0212061	0.0151732	K01142/K01151/K01246/K01247/K01972/K02335/K03575/K03648/K03649/K03652/K03660/K05522/K07462/K10563/K10773/K13529/K21929	17	0.00678372
Metabolism	Metabolism of other amino acids	ko00440	Phosphonate and phosphinate metabolism	15/2506	47/14490	0.0104857	0.0348765	0.0249546	K00968/K01841/K03430/K03823/K05306/K05780/K06162/K06163/K06164/K06165/K06166/K06167/K09459/K09994/K20859	15	0.00598563
Metabolism	Lipid metabolism	ko00071	Fatty acid degradation	18/2506	60/14490	0.0107212	0.0352761	0.0252406	K00001/K00121/K00128/K00248/K00252/K00626/K00632/K01692/K01782/K01825/K01897/K04072/K05297/K05939/K06445/K13767/K13953/K13954	18	0.00718276
Metabolism	Xenobiotics biodegradation and metabolism	ko00791	Atrazine degradation	7/2506	16/14490	0.0122831	0.0399854	0.0286101	K01428/K01429/K01430/K01457/K01941/K14048/K19837	7	0.0027933
Metabolism	Amino acid metabolism	ko00360	Phenylalanine metabolism	21/2506	75/14490	0.0141058	0.0454356	0.0325098	K00074/K00146/K00285/K00812/K00813/K00817/K00824/K00832/K01426/K01666/K01692/K01912/K02614/K03782/K03825/K10797/K11358/K15866/K18356/K18357/K18360	21	0.00837989
