# Supplementary material for: Gut Microbiota Differences in Down Syndrome Are Most Pronounced in Childhood and Diminish With Age
Source: Int J Microbiol. 2026 Jul 9;2026:6617119. doi: 10.1155/ijm/6617119 (PMC13351334; doi:10.1155/ijm/6617119)
Supplement: Supplementary file 10 — Supporting Information 10 File S5: KEGG enrichment. The supporting information presents the results of the statistical analysis of enriched pathways using the KEGG database. [file IJM-2026-6617119-s009.xlsx]

## Sheet: Correlation Down_Children
X1	X2	Correlation	p.adj
Fusicatenibacter	Glucose	-0.806946	0.00690131
Fusicatenibacter	Total Cholesterol	-0.592186	0.639473
Fusicatenibacter	LDL-c	-0.564543	0.649671
Streptococcus	LDL-c	0.534752	0.738994
Romboutsia	BMI	0.277313	0.833889
Intestinibacter	BMI	-0.26554	0.833889
Collinsella	BMI	-0.239378	0.833889
Anaerobutyricum	BMI	-0.339677	0.833889
Agathobacter	BMI	0.448059	0.833889
Incertae_Sedis	Total Cholesterol	-0.351328	0.833889
Faecalibacterium	Total Cholesterol	-0.304595	0.833889
Intestinibacter	Total Cholesterol	0.335655	0.833889
Holdemanella	Total Cholesterol	0.423745	0.833889
Streptococcus	Total Cholesterol	0.393133	0.833889
Bifidobacterium	Total Cholesterol	0.312855	0.833889
Anaerobutyricum	Total Cholesterol	-0.234961	0.833889
Anaerostipes	Total Cholesterol	-0.292166	0.833889
Coprococcus	Total Cholesterol	-0.435493	0.833889
Agathobacter	Total Cholesterol	-0.418167	0.833889
Bacteroides	Triglycerides	-0.250021	0.833889
Segatella	Triglycerides	-0.27435	0.833889
Intestinibacter	Triglycerides	0.233783	0.833889
Collinsella	Triglycerides	-0.30431	0.833889
Anaerostipes	Triglycerides	-0.298781	0.833889
Coprococcus	Triglycerides	-0.338472	0.833889
Blautia	Triglycerides	0.26935	0.833889
Segatella	HDL-c	0.385772	0.833889
Intestinibacter	HDL-c	0.25468	0.833889
Holdemanella	HDL-c	0.433135	0.833889
Collinsella	HDL-c	-0.288637	0.833889
Fusicatenibacter	HDL-c	-0.247719	0.833889
Agathobacter	HDL-c	-0.234632	0.833889
Bacteroides	VLDL-c	-0.243104	0.833889
Segatella	VLDL-c	-0.265027	0.833889
Collinsella	VLDL-c	-0.307081	0.833889
Anaerostipes	VLDL-c	-0.323204	0.833889
Coprococcus	VLDL-c	-0.365121	0.833889
Blautia	VLDL-c	0.254001	0.833889
Incertae_Sedis	LDL-c	-0.411406	0.833889
Faecalibacterium	LDL-c	-0.410945	0.833889
Intestinibacter	LDL-c	0.252068	0.833889
Holdemanella	LDL-c	0.383835	0.833889
Collinsella	LDL-c	0.267741	0.833889
Bifidobacterium	LDL-c	0.315953	0.833889
Anaerobutyricum	LDL-c	-0.288119	0.833889
Dorea	LDL-c	-0.254378	0.833889
Anaerostipes	LDL-c	-0.252476	0.833889
Coprococcus	LDL-c	-0.484004	0.833889
Agathobacter	LDL-c	-0.457793	0.833889
Mediterraneibacter	LDL-c	-0.23348	0.833889
Faecalibacterium	Glucose	-0.334538	0.833889
Ruminococcus	Glucose	0.288902	0.833889
Romboutsia	Glucose	0.348716	0.833889
Anaerobutyricum	Glucose	-0.337025	0.833889
Anaerostipes	Glucose	-0.475184	0.833889
Mediterraneibacter	Glucose	0.373358	0.833889
Dorea	BMI	-0.218452	0.850819
Blautia	BMI	0.219122	0.850819
Ruminococcus	Triglycerides	0.220925	0.850819
Ruminococcus	VLDL-c	0.22444	0.850819
Mediterraneibacter	Total Cholesterol	-0.213498	0.861166
Bacteroides	LDL-c	-0.207764	0.875405
Segatella	LDL-c	-0.203923	0.880326
Fusicatenibacter	BMI	-0.193797	0.910743
Intestinibacter	VLDL-c	0.192089	0.910743
Anaerostipes	BMI	-0.187718	0.913702
Bifidobacterium	Glucose	-0.185854	0.913702
Ruminococcus	BMI	0.17361	0.919493
Blautia	Total Cholesterol	0.176471	0.919493
Blautia	LDL-c	0.180599	0.919493
Incertae_Sedis	Glucose	-0.176317	0.919493
Dorea	Total Cholesterol	-0.170286	0.922358
Collinsella	Total Cholesterol	0.160644	0.950022
Fusicatenibacter	Triglycerides	-0.156286	0.950022
Fusicatenibacter	VLDL-c	-0.15743	0.950022
Agathobacter	Glucose	-0.153293	0.95141
Bacteroides	HDL-c	0.149074	0.958531
Coprococcus	BMI	-0.142445	0.976799
Bifidobacterium	HDL-c	0.136293	0.980391
Holdemanella	Glucose	0.137336	0.980391
Incertae_Sedis	BMI	0.0470908	0.989073
Faecalibacterium	BMI	0.0201655	0.989073
Bacteroides	BMI	0.0105807	0.989073
Segatella	BMI	0.0805377	0.989073
Holdemanella	BMI	-0.101104	0.989073
Bifidobacterium	BMI	0.0780766	0.989073
Mediterraneibacter	BMI	0.0252803	0.989073
Ruminococcus	Total Cholesterol	0.0260578	0.989073
Bacteroides	Total Cholesterol	-0.130293	0.989073
Segatella	Total Cholesterol	-0.105115	0.989073
Romboutsia	Total Cholesterol	0.0639965	0.989073
Incertae_Sedis	Triglycerides	0.0822813	0.989073
Faecalibacterium	Triglycerides	-0.0774393	0.989073
Romboutsia	Triglycerides	0.0117545	0.989073
Holdemanella	Triglycerides	0.055169	0.989073
Streptococcus	Triglycerides	0.0940347	0.989073
Bifidobacterium	Triglycerides	-0.0165204	0.989073
Anaerobutyricum	Triglycerides	0.04359	0.989073
Dorea	Triglycerides	-0.0273299	0.989073
Mediterraneibacter	Triglycerides	0.108326	0.989073
Incertae_Sedis	HDL-c	-0.100566	0.989073
Faecalibacterium	HDL-c	0.084667	0.989073
Ruminococcus	HDL-c	-0.106497	0.989073
Romboutsia	HDL-c	0.0613844	0.989073
Streptococcus	HDL-c	0.0113295	0.989073
Anaerobutyricum	HDL-c	-0.0478427	0.989073
Dorea	HDL-c	-0.09145	0.989073
Coprococcus	HDL-c	0.0121277	0.989073
Blautia	HDL-c	-0.0588235	0.989073
Mediterraneibacter	HDL-c	-0.0925508	0.989073
Incertae_Sedis	VLDL-c	0.0823238	0.989073
Faecalibacterium	VLDL-c	-0.0681818	0.989073
Romboutsia	VLDL-c	0.0444287	0.989073
Holdemanella	VLDL-c	0.0610696	0.989073
Streptococcus	VLDL-c	0.11562	0.989073
Bifidobacterium	VLDL-c	-0.0366736	0.989073
Anaerobutyricum	VLDL-c	0.0319116	0.989073
Dorea	VLDL-c	-0.0599465	0.989073
Agathobacter	VLDL-c	0.0292137	0.989073
Mediterraneibacter	VLDL-c	0.0925985	0.989073
Ruminococcus	LDL-c	-0.0124624	0.989073
Romboutsia	LDL-c	0.0822813	0.989073
Bacteroides	Glucose	0.0176071	0.989073
Segatella	Glucose	0.0473017	0.989073
Intestinibacter	Glucose	0.126687	0.989073
Streptococcus	Glucose	-0.0521156	0.989073
Collinsella	Glucose	0.100566	0.989073
Dorea	Glucose	0.0325856	0.989073
Coprococcus	Glucose	-0.115764	0.989073
Blautia	Glucose	0.0278638	0.989073
Streptococcus	BMI	-0.00283677	0.996536
Agathobacter	Triglycerides	-0.00312843	0.996536
Anaerostipes	HDL-c	-0.00110251	0.996536

## Sheet: Correlation Down_Adults
X1	X2	Correlation	p.adj
Bacteroides	Glucose	-0.795256	0.04686
Romboutsia	BMI	0.675574	0.325156
Intestinibacter	Total Cholesterol	0.660729	0.325156
Christensenellaceae_R-7_group	HDL-c	0.65008	0.325156
Blautia	HDL-c	-0.629253	0.365835
Fusicatenibacter	HDL-c	-0.583153	0.600143
Bifidobacterium	BMI	0.501548	0.692768
Anaerostipes	Total Cholesterol	-0.535152	0.692768
Monoglobus	Triglycerides	0.508105	0.692768
[Ruminococcus]_gauvreauii_group	Triglycerides	-0.506173	0.692768
Erysipelotrichaceae_UCG-003	HDL-c	-0.52621	0.692768
Monoglobus	VLDL-c	0.508105	0.692768
[Ruminococcus]_gauvreauii_group	VLDL-c	-0.506173	0.692768
Bifidobacterium	Glucose	0.537559	0.692768
Erysipelotrichaceae_UCG-003	Total Cholesterol	-0.475607	0.794251
[Ruminococcus]_gauvreauii_group	HDL-c	0.476402	0.794251
Parabacteroides	Glucose	-0.466529	0.818084
Incertae_Sedis	HDL-c	-0.454242	0.869982
Ruminococcus	BMI	0.402941	0.891204
Bacteroides	BMI	-0.404132	0.891204
Monoglobus	Total Cholesterol	0.442418	0.891204
Christensenellaceae_R-7_group	Triglycerides	-0.411507	0.891204
NK4A214_group	HDL-c	0.430799	0.891204
Anaerostipes	HDL-c	-0.427888	0.891204
Christensenellaceae_R-7_group	VLDL-c	-0.411507	0.891204
Intestinibacter	LDL-c	0.423099	0.891204
[Ruminococcus]_gauvreauii_group	LDL-c	-0.436622	0.891204
Holdemanella	Glucose	0.410083	0.891204
Incertae_Sedis	BMI	0.309542	0.899441
Faecalibacterium	BMI	-0.179544	0.899441
Christensenellaceae_R-7_group	BMI	-0.191264	0.899441
Clostridium	BMI	0.35186	0.899441
Parabacteroides	BMI	-0.161929	0.899441
Intestinibacter	BMI	0.235699	0.899441
Erysipelotrichaceae_UCG-003	BMI	0.246743	0.899441
Holdemanella	BMI	0.354023	0.899441
Streptococcus	BMI	0.295311	0.899441
Collinsella	BMI	-0.286079	0.899441
Anaerobutyricum	BMI	0.210449	0.899441
Anaerostipes	BMI	-0.227971	0.899441
Fusicatenibacter	BMI	0.275202	0.899441
Agathobacter	BMI	0.21829	0.899441
Mediterraneibacter	BMI	-0.272246	0.899441
Faecalibacterium	Total Cholesterol	0.194261	0.899441
Clostridium	Total Cholesterol	0.19478	0.899441
Ruminococcus	Total Cholesterol	-0.238235	0.899441
Holdemanella	Total Cholesterol	0.328991	0.899441
Streptococcus	Total Cholesterol	0.161793	0.899441
Enterococcus	Total Cholesterol	0.206719	0.899441
Bifidobacterium	Total Cholesterol	0.280628	0.899441
Lachnospiraceae_ND3007_group	Total Cholesterol	-0.212515	0.899441
[Ruminococcus]_gauvreauii_group	Total Cholesterol	-0.293657	0.899441
Agathobacter	Total Cholesterol	0.20944	0.899441
Incertae_Sedis	Triglycerides	0.277833	0.899441
Clostridium	Triglycerides	0.212059	0.899441
NK4A214_group	Triglycerides	-0.170012	0.899441
Ruminococcus	Triglycerides	-0.252941	0.899441
Intestinibacter	Triglycerides	0.204787	0.899441
Streptococcus	Triglycerides	0.23405	0.899441
Collinsella	Triglycerides	0.314687	0.899441
Bifidobacterium	Triglycerides	0.170168	0.899441
Escherichia-Shigella	Triglycerides	-0.179124	0.899441
Anaerobutyricum	Triglycerides	0.278146	0.899441
Coprococcus	Triglycerides	0.168894	0.899441
Fusicatenibacter	Triglycerides	0.389993	0.899441
Blautia	Triglycerides	0.261765	0.899441
Agathobacter	Triglycerides	0.20944	0.899441
Mediterraneibacter	Triglycerides	-0.187979	0.899441
Faecalibacterium	HDL-c	0.248339	0.899441
Clostridium	HDL-c	-0.303723	0.899441
Ruminococcus	HDL-c	-0.245202	0.899441
Parabacteroides	HDL-c	0.273186	0.899441
Bacteroides	HDL-c	0.164445	0.899441
Segatella	HDL-c	0.256317	0.899441
Romboutsia	HDL-c	-0.189733	0.899441
Intestinibacter	HDL-c	0.296902	0.899441
Holdemanella	HDL-c	0.276574	0.899441
Streptococcus	HDL-c	-0.255601	0.899441
Collinsella	HDL-c	-0.271187	0.899441
Anaerobutyricum	HDL-c	-0.307467	0.899441
Dorea	HDL-c	-0.289515	0.899441
Coprococcus	HDL-c	-0.194941	0.899441
Agathobacter	HDL-c	-0.179259	0.899441
Mediterraneibacter	HDL-c	0.187186	0.899441
Incertae_Sedis	VLDL-c	0.277833	0.899441
Clostridium	VLDL-c	0.212059	0.899441
NK4A214_group	VLDL-c	-0.170012	0.899441
Ruminococcus	VLDL-c	-0.252941	0.899441
Intestinibacter	VLDL-c	0.204787	0.899441
Streptococcus	VLDL-c	0.23405	0.899441
Collinsella	VLDL-c	0.314687	0.899441
Bifidobacterium	VLDL-c	0.170168	0.899441
Escherichia-Shigella	VLDL-c	-0.179124	0.899441
Anaerobutyricum	VLDL-c	0.278146	0.899441
Coprococcus	VLDL-c	0.168894	0.899441
Fusicatenibacter	VLDL-c	0.389993	0.899441
Blautia	VLDL-c	0.261765	0.899441
Agathobacter	VLDL-c	0.20944	0.899441
Mediterraneibacter	VLDL-c	-0.187979	0.899441
Monoglobus	LDL-c	0.378664	0.899441
Christensenellaceae_R-7_group	LDL-c	-0.334229	0.899441
Clostridium	LDL-c	0.241904	0.899441
Ruminococcus	LDL-c	-0.194118	0.899441
Romboutsia	LDL-c	0.23408	0.899441
Erysipelotrichaceae_UCG-003	LDL-c	-0.321839	0.899441
Holdemanella	LDL-c	0.210984	0.899441
Streptococcus	LDL-c	0.245046	0.899441
Enterococcus	LDL-c	0.166148	0.899441
Bifidobacterium	LDL-c	0.200022	0.899441
Anaerobutyricum	LDL-c	0.242826	0.899441
Anaerostipes	LDL-c	-0.378664	0.899441
Fusicatenibacter	LDL-c	0.317881	0.899441
Monoglobus	Glucose	0.373137	0.899441
Clostridium	Glucose	0.184875	0.899441
Ruminococcus	Glucose	0.221897	0.899441
Segatella	Glucose	0.179233	0.899441
Romboutsia	Glucose	0.163935	0.899441
Intestinibacter	Glucose	0.176851	0.899441
Escherichia-Shigella	Glucose	-0.321334	0.899441
Anaerobutyricum	Glucose	-0.223541	0.899441
Dorea	Glucose	0.251484	0.899441
Fusicatenibacter	Glucose	-0.25759	0.899441
[Ruminococcus]_gauvreauii_group	Glucose	0.274023	0.899441
Agathobacter	Glucose	0.305639	0.899441
Escherichia-Shigella	BMI	-0.155241	0.904449
[Ruminococcus]_gauvreauii_group	BMI	-0.146829	0.904449
Romboutsia	Total Cholesterol	0.148152	0.904449
Mediterraneibacter	Total Cholesterol	-0.145846	0.904449
Parabacteroides	Triglycerides	-0.133631	0.904449
Enterococcus	Triglycerides	0.150693	0.904449
Parabacteroides	VLDL-c	-0.133631	0.904449
Enterococcus	VLDL-c	0.150693	0.904449
NK4A214_group	LDL-c	-0.156489	0.904449
Parabacteroides	LDL-c	0.139919	0.904449
Bacteroides	LDL-c	0.132744	0.904449
Collinsella	LDL-c	0.139464	0.904449
Escherichia-Shigella	LDL-c	0.134343	0.904449
Dorea	LDL-c	0.129412	0.904449
Incertae_Sedis	Glucose	0.142779	0.904449
Faecalibacterium	Glucose	-0.133236	0.904449
Erysipelotrichaceae_UCG-003	Glucose	0.143889	0.904449
Lachnospiraceae_ND3007_group	Glucose	0.130209	0.904449
Enterococcus	Glucose	0.126322	0.910077
NK4A214_group	BMI	0.119781	0.91212
Lachnospiraceae_ND3007_group	BMI	0.113985	0.91212
Parabacteroides	Total Cholesterol	0.117909	0.91212
Blautia	Total Cholesterol	-0.111765	0.91212
Lachnospiraceae_ND3007_group	Triglycerides	0.113985	0.91212
Lachnospiraceae_ND3007_group	VLDL-c	0.113985	0.91212
Incertae_Sedis	LDL-c	0.123817	0.91212
Agathobacter	LDL-c	0.115045	0.91212
NK4A214_group	Glucose	0.110775	0.91212
Segatella	Total Cholesterol	0.108717	0.913604
Coprococcus	BMI	0.105188	0.914801
Escherichia-Shigella	Total Cholesterol	0.104489	0.914801
Escherichia-Shigella	HDL-c	0.103454	0.914801
Blautia	BMI	-0.1	0.922073
Dorea	Triglycerides	0.0911765	0.930773
Dorea	VLDL-c	0.0911765	0.930773
Blautia	LDL-c	0.0911765	0.930773
Mediterraneibacter	LDL-c	-0.0907485	0.930773
Romboutsia	Triglycerides	0.0814837	0.947099
Romboutsia	VLDL-c	0.0814837	0.947099
Lachnospiraceae_ND3007_group	LDL-c	-0.0811422	0.947099
Segatella	LDL-c	-0.078518	0.950471
Collinsella	Total Cholesterol	0.0750958	0.956076
Faecalibacterium	LDL-c	0.0735835	0.956076
Dorea	BMI	0.0676471	0.957639
NK4A214_group	Total Cholesterol	-0.0637546	0.957639
Faecalibacterium	Triglycerides	0.0632818	0.957639
Faecalibacterium	VLDL-c	0.0632818	0.957639
Christensenellaceae_R-7_group	Glucose	-0.0680198	0.957639
Streptococcus	Glucose	0.0632051	0.957639
Bacteroides	Total Cholesterol	0.0589973	0.966212
Monoglobus	BMI	0.0328433	0.968734
Segatella	BMI	-0.0347291	0.968734
Incertae_Sedis	Total Cholesterol	0.039259	0.968734
Anaerobutyricum	Total Cholesterol	0.0544518	0.968734
Dorea	Total Cholesterol	-0.0441176	0.968734
Segatella	Triglycerides	0.0498287	0.968734
Erysipelotrichaceae_UCG-003	Triglycerides	0.0286079	0.968734
Holdemanella	Triglycerides	-0.0357599	0.968734
Anaerostipes	Triglycerides	0.0309113	0.968734
Enterococcus	HDL-c	0.0291081	0.968734
Bifidobacterium	HDL-c	-0.0509773	0.968734
Segatella	VLDL-c	0.0498287	0.968734
Erysipelotrichaceae_UCG-003	VLDL-c	0.0286079	0.968734
Holdemanella	VLDL-c	-0.0357599	0.968734
Anaerostipes	VLDL-c	0.0309113	0.968734
Anaerostipes	Glucose	-0.0563593	0.968734
Coprococcus	Glucose	0.0372579	0.968734
Blautia	Glucose	0.0443795	0.968734
Fusicatenibacter	Total Cholesterol	0.0220751	0.983788
Enterococcus	BMI	0.0135237	0.987564
Christensenellaceae_R-7_group	Total Cholesterol	-0.0173876	0.987564
Coprococcus	Total Cholesterol	0.00740761	0.987564
Bacteroides	Triglycerides	-0.00589973	0.987564
Lachnospiraceae_ND3007_group	HDL-c	-0.00776215	0.987564
Bacteroides	VLDL-c	-0.00589973	0.987564
Coprococcus	LDL-c	-0.0118522	0.987564
Collinsella	Glucose	-0.0143889	0.987564
Mediterraneibacter	Glucose	-0.0163013	0.987564
Monoglobus	HDL-c	0	1

## Sheet: Correlation Control_Children
X1	X2	Correlation	p.adj
Romboutsia	Total Cholesterol	-0.531035	0.3366
Romboutsia	LDL-c	-0.552762	0.3366
Lachnospiraceae_ND3007_group	Total Cholesterol	0.449524	0.395444
Coprococcus	Total Cholesterol	-0.443358	0.395444
Lachnospiraceae_ND3007_group	Triglycerides	0.466498	0.395444
Mediterraneibacter	HDL-c	-0.467027	0.395444
Lachnospiraceae_ND3007_group	VLDL-c	0.457386	0.395444
Faecalibacterium	Glucose	0.456183	0.395444
Mediterraneibacter	Total Cholesterol	-0.434551	0.402303
Faecalibacterium	Triglycerides	0.386988	0.583499
Mediterraneibacter	Triglycerides	-0.381315	0.583499
Faecalibacterium	VLDL-c	0.375687	0.583499
Agathobacter	VLDL-c	-0.377941	0.583499
Mediterraneibacter	VLDL-c	-0.375282	0.583499
Coprococcus	LDL-c	-0.370892	0.583499
Romboutsia	Triglycerides	-0.35541	0.613563
Agathobacter	Triglycerides	-0.35747	0.613563
Romboutsia	VLDL-c	-0.352054	0.613563
Streptococcus	Glucose	-0.339269	0.676044
Clostridium	Triglycerides	-0.320668	0.720539
Clostridium	VLDL-c	-0.320668	0.720539
Anaerostipes	VLDL-c	0.321851	0.720539
Coprococcus	HDL-c	-0.315243	0.731334
Anaerostipes	Triglycerides	0.309066	0.749014
Romboutsia	HDL-c	-0.297789	0.809426
Lachnospiraceae_ND3007_group	LDL-c	0.292289	0.823438
Terrisporobacter	BMI	-0.282784	0.84117
Holdemanella	Glucose	-0.285556	0.84117
Mediterraneibacter	BMI	-0.263205	0.961595
Bacteroides	Total Cholesterol	-0.261687	0.961595
Faecalibacterium	BMI	0.250382	0.975343
Ruminococcus	BMI	0.0549786	0.975343
Bacteroides	BMI	-0.060681	0.975343
Segatella	BMI	-0.066696	0.975343
Romboutsia	BMI	0.154646	0.975343
Erysipelotrichaceae_UCG-003	BMI	-0.134224	0.975343
Holdemanella	BMI	0.175453	0.975343
Collinsella	BMI	0.186146	0.975343
Dorea	BMI	0.113553	0.975343
Lachnospiraceae_ND3007_group	BMI	0.159611	0.975343
Fusicatenibacter	BMI	-0.0955579	0.975343
Blautia	BMI	-0.188034	0.975343
Agathobacter	BMI	-0.134392	0.975343
Incertae_Sedis	Total Cholesterol	0.143143	0.975343
Faecalibacterium	Total Cholesterol	0.192366	0.975343
Clostridium	Total Cholesterol	-0.188259	0.975343
Ruminococcus	Total Cholesterol	-0.0763592	0.975343
Terrisporobacter	Total Cholesterol	0.207533	0.975343
Erysipelotrichaceae_UCG-003	Total Cholesterol	0.158959	0.975343
Holdemanella	Total Cholesterol	0.162779	0.975343
Streptococcus	Total Cholesterol	-0.106608	0.975343
Collinsella	Total Cholesterol	0.0621808	0.975343
Anaerobutyricum	Total Cholesterol	0.0712414	0.975343
Anaerostipes	Total Cholesterol	0.133558	0.975343
Blautia	Total Cholesterol	-0.0549451	0.975343
Agathobacter	Total Cholesterol	-0.091631	0.975343
Ruminococcus	Triglycerides	0.055912	0.975343
Segatella	Triglycerides	-0.0683357	0.975343
Terrisporobacter	Triglycerides	-0.0645768	0.975343
Erysipelotrichaceae_UCG-003	Triglycerides	-0.065859	0.975343
Holdemanella	Triglycerides	0.177289	0.975343
Streptococcus	Triglycerides	-0.0868551	0.975343
Collinsella	Triglycerides	0.176893	0.975343
Bifidobacterium	Triglycerides	0.15233	0.975343
Anaerobutyricum	Triglycerides	0.164154	0.975343
Dorea	Triglycerides	-0.0696183	0.975343
Coprococcus	Triglycerides	-0.0925219	0.975343
Fusicatenibacter	Triglycerides	-0.0632158	0.975343
Blautia	Triglycerides	-0.0607634	0.975343
Incertae_Sedis	HDL-c	0.167746	0.975343
Clostridium	HDL-c	0.0657774	0.975343
Ruminococcus	HDL-c	-0.136225	0.975343
Bacteroides	HDL-c	-0.0600489	0.975343
Segatella	HDL-c	-0.138572	0.975343
Terrisporobacter	HDL-c	0.179017	0.975343
Erysipelotrichaceae_UCG-003	HDL-c	0.0840265	0.975343
Holdemanella	HDL-c	-0.134659	0.975343
Bifidobacterium	HDL-c	-0.0577364	0.975343
Lachnospiraceae_ND3007_group	HDL-c	0.254268	0.975343
Fusicatenibacter	HDL-c	0.239353	0.975343
Blautia	HDL-c	0.130037	0.975343
Ruminococcus	VLDL-c	0.0666056	0.975343
Segatella	VLDL-c	-0.0822619	0.975343
Terrisporobacter	VLDL-c	-0.0877532	0.975343
Erysipelotrichaceae_UCG-003	VLDL-c	-0.0662229	0.975343
Holdemanella	VLDL-c	0.162829	0.975343
Streptococcus	VLDL-c	-0.0868551	0.975343
Collinsella	VLDL-c	0.184222	0.975343
Bifidobacterium	VLDL-c	0.165011	0.975343
Anaerobutyricum	VLDL-c	0.163999	0.975343
Dorea	VLDL-c	-0.080916	0.975343
Coprococcus	VLDL-c	-0.0730999	0.975343
Fusicatenibacter	VLDL-c	-0.062605	0.975343
Blautia	VLDL-c	-0.061374	0.975343
Incertae_Sedis	LDL-c	0.146977	0.975343
Faecalibacterium	LDL-c	0.189313	0.975343
Clostridium	LDL-c	-0.235135	0.975343
Ruminococcus	LDL-c	-0.0720831	0.975343
Bacteroides	LDL-c	-0.245884	0.975343
Terrisporobacter	LDL-c	0.179809	0.975343
Erysipelotrichaceae_UCG-003	LDL-c	0.122584	0.975343
Holdemanella	LDL-c	0.224564	0.975343
Streptococcus	LDL-c	-0.189079	0.975343
Collinsella	LDL-c	-0.0712901	0.975343
Bifidobacterium	LDL-c	-0.0931725	0.975343
Dorea	LDL-c	-0.144689	0.975343
Agathobacter	LDL-c	-0.0952963	0.975343
Mediterraneibacter	LDL-c	-0.203512	0.975343
Incertae_Sedis	Glucose	0.130682	0.975343
Clostridium	Glucose	-0.179943	0.975343
Bacteroides	Glucose	-0.121362	0.975343
Segatella	Glucose	0.066696	0.975343
Terrisporobacter	Glucose	0.0772309	0.975343
Romboutsia	Glucose	-0.0782814	0.975343
Erysipelotrichaceae_UCG-003	Glucose	-0.0578364	0.975343
Bifidobacterium	Glucose	-0.0885902	0.975343
Anaerobutyricum	Glucose	0.163015	0.975343
Dorea	Glucose	-0.171551	0.975343
Anaerostipes	Glucose	0.213117	0.975343
Lachnospiraceae_ND3007_group	Glucose	0.137035	0.975343
Coprococcus	Glucose	-0.201499	0.975343
Fusicatenibacter	Glucose	0.0879255	0.975343
Agathobacter	Glucose	-0.215638	0.975343
Mediterraneibacter	Glucose	-0.218667	0.975343
Incertae_Sedis	BMI	0.0367443	0.98471
Clostridium	BMI	0.0189016	0.98471
Streptococcus	BMI	-0.039559	0.98471
Anaerostipes	BMI	0.0239637	0.98471
Coprococcus	BMI	0.0229323	0.98471
Segatella	Total Cholesterol	0.0168359	0.98471
Dorea	Total Cholesterol	-0.046398	0.98471
Fusicatenibacter	Total Cholesterol	0.039078	0.98471
Incertae_Sedis	Triglycerides	-0.0210945	0.98471
Bacteroides	Triglycerides	-0.0135942	0.98471
Faecalibacterium	HDL-c	0.0454962	0.98471
Streptococcus	HDL-c	-0.0274901	0.98471
Collinsella	HDL-c	0.013862	0.98471
Anaerobutyricum	HDL-c	0.0279988	0.98471
Dorea	HDL-c	0.0335775	0.98471
Agathobacter	HDL-c	0.0445938	0.98471
Incertae_Sedis	VLDL-c	-0.0255691	0.98471
Segatella	LDL-c	-0.0155408	0.98471
Anaerobutyricum	LDL-c	0.0171104	0.98471
Anaerostipes	LDL-c	0.030354	0.98471
Fusicatenibacter	LDL-c	0.0152648	0.98471
Blautia	LDL-c	-0.0189255	0.98471
Ruminococcus	Glucose	0.0513134	0.98471
Blautia	Glucose	0.0323565	0.98471
Bifidobacterium	Total Cholesterol	0.0116084	0.986193
Bifidobacterium	BMI	-0.00336032	0.994169
Anaerobutyricum	BMI	-0.00311098	0.994169
Anaerostipes	HDL-c	0.00766838	0.994169
Bacteroides	VLDL-c	-0.00505829	0.994169
Collinsella	Glucose	0.000792112	0.996871

## Sheet: Correlation Control_Adults
X1	X2	Correlation	p.adj
Segatella	BMI	-0.750748	0.365039
Dialister	BMI	-0.696514	0.365039
Agathobacter	BMI	-0.689498	0.365039
Incertae_Sedis	Triglycerides	-0.663342	0.365039
Collinsella	Triglycerides	0.76277	0.365039
Bifidobacterium	Triglycerides	-0.678928	0.365039
Dialister	HDL-c	0.715988	0.365039
Incertae_Sedis	VLDL-c	-0.663342	0.365039
Collinsella	VLDL-c	0.76277	0.365039
Bifidobacterium	VLDL-c	-0.678928	0.365039
Segatella	Glucose	0.716473	0.365039
Dialister	Glucose	0.673871	0.365039
Dorea	Glucose	0.690909	0.365039
Dorea	BMI	-0.646927	0.408798
Faecalibacterium	BMI	-0.633259	0.432774
Clostridium	HDL-c	0.623424	0.432774
Fusicatenibacter	Glucose	0.636364	0.432774
Bacteroides	BMI	0.616107	0.436834
Lachnospiraceae_ND3007_group	Triglycerides	-0.600166	0.436834
Roseburia	Triglycerides	0.596355	0.436834
Lachnospiraceae_ND3007_group	VLDL-c	-0.600166	0.436834
Roseburia	VLDL-c	0.596355	0.436834
[Ruminococcus]_gauvreauii_group	BMI	0.578786	0.470905
Lachnospiraceae_ND3007_group	Total Cholesterol	-0.579108	0.470905
Blautia	Glucose	0.563636	0.552836
Christensenellaceae_R-7_group	BMI	-0.527662	0.619291
Bacteroides	Triglycerides	0.532132	0.619291
Bacteroides	VLDL-c	0.532132	0.619291
NK4A214_group	BMI	0.511832	0.637964
Fusicatenibacter	BMI	-0.514808	0.637964
Clostridium	Triglycerides	0.497809	0.637964
Lachnospiraceae_ND3007_group	HDL-c	-0.505403	0.637964
Clostridium	VLDL-c	0.497809	0.637964
Anaerobutyricum	Glucose	0.505403	0.637964
Collinsella	Total Cholesterol	0.476731	0.675103
Akkermansia	HDL-c	0.473815	0.675103
Fusicatenibacter	HDL-c	0.481818	0.675103
Blautia	HDL-c	0.481818	0.675103
Faecalibacterium	HDL-c	0.472727	0.679496
Clostridium	BMI	-0.447651	0.761601
Segatella	HDL-c	0.418718	0.834571
Agathobacter	HDL-c	0.419135	0.834571
Streptococcus	LDL-c	0.417179	0.834571
Agathobacter	Glucose	0.419135	0.834571
Bifidobacterium	Glucose	0.403687	0.882636
Ruminococcus	LDL-c	-0.396356	0.900127
Incertae_Sedis	BMI	0.153022	0.929271
Holdemanella	BMI	-0.364087	0.929271
Collinsella	BMI	-0.152902	0.929271
Lachnospiraceae_ND3007_group	BMI	-0.184682	0.929271
[Eubacterium]_ruminantium_group	BMI	0.369364	0.929271
Lachnospiraceae_NK4A136_group	BMI	0.269108	0.929271
Incertae_Sedis	Total Cholesterol	-0.379052	0.929271
Monoglobus	Total Cholesterol	0.2181	0.929271
Clostridium	Total Cholesterol	0.283798	0.929271
Ruminococcus	Total Cholesterol	-0.159454	0.929271
Bacteroides	Total Cholesterol	0.385337	0.929271
Holdemanella	Total Cholesterol	-0.379052	0.929271
Streptococcus	Total Cholesterol	0.184826	0.929271
Dialister	Total Cholesterol	0.263231	0.929271
Bifidobacterium	Total Cholesterol	-0.284416	0.929271
[Eubacterium]_ruminantium_group	Total Cholesterol	-0.263231	0.929271
Blautia	Total Cholesterol	0.245455	0.929271
[Ruminococcus]_gauvreauii_group	Total Cholesterol	-0.247841	0.929271
Roseburia	Total Cholesterol	0.366988	0.929271
Christensenellaceae_R-7_group	Triglycerides	-0.178997	0.929271
Monoglobus	Triglycerides	0.242884	0.929271
NK4A214_group	Triglycerides	-0.263231	0.929271
Holdemanella	Triglycerides	-0.326406	0.929271
Streptococcus	Triglycerides	-0.21123	0.929271
Dialister	Triglycerides	0.221114	0.929271
Akkermansia	Triglycerides	-0.231643	0.929271
Anaerobutyricum	Triglycerides	-0.210585	0.929271
[Eubacterium]_ruminantium_group	Triglycerides	-0.294819	0.929271
Lachnospiraceae_NK4A136_group	Triglycerides	-0.168468	0.929271
Coprococcus	Triglycerides	0.247717	0.929271
Fusicatenibacter	Triglycerides	0.209091	0.929271
Blautia	Triglycerides	0.163636	0.929271
[Ruminococcus]_gauvreauii_group	Triglycerides	-0.287495	0.929271
Agathobacter	Triglycerides	-0.168565	0.929271
Incertae_Sedis	HDL-c	0.157938	0.929271
NK4A214_group	HDL-c	-0.326406	0.929271
Ruminococcus	HDL-c	-0.227791	0.929271
Holdemanella	HDL-c	-0.157938	0.929271
Streptococcus	HDL-c	0.21651	0.929271
Collinsella	HDL-c	0.286039	0.929271
Bifidobacterium	HDL-c	0.174319	0.929271
Dorea	HDL-c	0.181818	0.929271
[Eubacterium]_ruminantium_group	HDL-c	-0.263231	0.929271
Coprococcus	HDL-c	-0.165145	0.929271
Roseburia	HDL-c	0.247717	0.929271
Christensenellaceae_R-7_group	VLDL-c	-0.178997	0.929271
Monoglobus	VLDL-c	0.242884	0.929271
NK4A214_group	VLDL-c	-0.263231	0.929271
Holdemanella	VLDL-c	-0.326406	0.929271
Streptococcus	VLDL-c	-0.21123	0.929271
Dialister	VLDL-c	0.221114	0.929271
Akkermansia	VLDL-c	-0.231643	0.929271
Anaerobutyricum	VLDL-c	-0.210585	0.929271
[Eubacterium]_ruminantium_group	VLDL-c	-0.294819	0.929271
Lachnospiraceae_NK4A136_group	VLDL-c	-0.168468	0.929271
Coprococcus	VLDL-c	0.247717	0.929271
Fusicatenibacter	VLDL-c	0.209091	0.929271
Blautia	VLDL-c	0.163636	0.929271
[Ruminococcus]_gauvreauii_group	VLDL-c	-0.287495	0.929271
Agathobacter	VLDL-c	-0.168565	0.929271
Christensenellaceae_R-7_group	LDL-c	-0.178997	0.929271
Incertae_Sedis	LDL-c	-0.336935	0.929271
Faecalibacterium	LDL-c	-0.272727	0.929271
NK4A214_group	LDL-c	0.252702	0.929271
Bacteroides	LDL-c	0.247717	0.929271
Holdemanella	LDL-c	-0.189526	0.929271
Akkermansia	LDL-c	-0.178997	0.929271
Collinsella	LDL-c	0.181158	0.929271
Bifidobacterium	LDL-c	-0.31194	0.929271
Dorea	LDL-c	-0.154545	0.929271
Lachnospiraceae_ND3007_group	LDL-c	-0.347465	0.929271
Lachnospiraceae_NK4A136_group	LDL-c	0.168468	0.929271
Fusicatenibacter	LDL-c	-0.172727	0.929271
[Ruminococcus]_gauvreauii_group	LDL-c	-0.257754	0.929271
Agathobacter	LDL-c	-0.205012	0.929271
Faecalibacterium	Glucose	0.318182	0.929271
Clostridium	Glucose	0.334974	0.929271
Holdemanella	Glucose	0.336935	0.929271
Streptococcus	Glucose	0.35381	0.929271
Collinsella	Glucose	0.286039	0.929271
[Ruminococcus]_gauvreauii_group	Glucose	0.158618	0.929271
Roseburia	Glucose	0.192669	0.929271
Akkermansia	Total Cholesterol	-0.13688	0.941725
Monoglobus	HDL-c	0.143748	0.941725
Monoglobus	LDL-c	-0.143748	0.941725
[Eubacterium]_ruminantium_group	LDL-c	-0.13688	0.941725
Bacteroides	Glucose	-0.13762	0.941725
Fusicatenibacter	Total Cholesterol	0.136364	0.941933
Anaerobutyricum	BMI	0.131916	0.942392
Streptococcus	BMI	-0.127027	0.94982
Bifidobacterium	BMI	0.124141	0.950943
Roseburia	BMI	-0.119543	0.950943
Segatella	Total Cholesterol	0.120963	0.950943
Monoglobus	BMI	0.111783	0.960757
Dorea	Triglycerides	0.109091	0.960757
Dorea	VLDL-c	0.109091	0.960757
Clostridium	LDL-c	-0.107006	0.960757
Bacteroides	HDL-c	0.100922	0.963726
Coprococcus	LDL-c	-0.100922	0.963726
Blautia	BMI	0.0865606	0.98952
Anaerobutyricum	Total Cholesterol	-0.0737046	0.98952
Coprococcus	Total Cholesterol	0.0642229	0.98952
Faecalibacterium	Triglycerides	0.0818182	0.98952
[Ruminococcus]_gauvreauii_group	HDL-c	0.0644386	0.98952
Faecalibacterium	VLDL-c	0.0818182	0.98952
Anaerobutyricum	LDL-c	0.0737046	0.98952
Incertae_Sedis	Glucose	0.0631754	0.98952
Monoglobus	Glucose	-0.0693954	0.98952
NK4A214_group	Glucose	-0.0631754	0.98952
Ruminococcus	Glucose	0.0637815	0.98952
Akkermansia	Glucose	-0.0737046	0.98952
Coprococcus	BMI	-0.0551737	0.992323
Dialister	LDL-c	-0.0526462	0.992323
Christensenellaceae_R-7_group	Glucose	0.0526462	0.992323
[Eubacterium]_ruminantium_group	Glucose	0.0526462	0.992323
Ruminococcus	BMI	0.00456621	0.99486
Akkermansia	BMI	0.0316597	0.99486
Christensenellaceae_R-7_group	Total Cholesterol	-0.0421169	0.99486
Faecalibacterium	Total Cholesterol	0.0181818	0.99486
NK4A214_group	Total Cholesterol	0.0210585	0.99486
Dorea	Total Cholesterol	-0.0181818	0.99486
Lachnospiraceae_NK4A136_group	Total Cholesterol	0.0210585	0.99486
Agathobacter	Total Cholesterol	0.00455582	0.99486
Ruminococcus	Triglycerides	0.00455582	0.99486
Segatella	Triglycerides	0.0139573	0.99486
Christensenellaceae_R-7_group	HDL-c	-0.0105292	0.99486
Anaerobutyricum	HDL-c	0.0315877	0.99486
Lachnospiraceae_NK4A136_group	HDL-c	0.0210585	0.99486
Ruminococcus	VLDL-c	0.00455582	0.99486
Segatella	VLDL-c	0.0139573	0.99486
Segatella	LDL-c	0.0139573	0.99486
Blautia	LDL-c	-0.0454545	0.99486
Roseburia	LDL-c	0.0366988	0.99486
Lachnospiraceae_ND3007_group	Glucose	-0.0315877	0.99486
Lachnospiraceae_NK4A136_group	Glucose	0.0315877	0.99486
Coprococcus	Glucose	0	1
